# Supplementary material for: Thai psychiatrists and burnout: A national survey
Source: PLoS One. 2020 Apr 21;15(4):e0230204. doi: 10.1371/journal.pone.0230204 (PMC7173626; doi:10.1371/journal.pone.0230204)
Supplement: S1 Dataset — (XLSX) [file pone.0230204.s003.xlsx]

## Sheet: Demographic&Job satisfaction
													ได้รับความสนับสนุนจาก
อายุ	เพศ	สถานะปัจจุบัน	ระยะเวลาที่ทำงานดูแลผู้ป่วยจิตเวช(ปี)	สถานภาพ	จำนวนบุตร	จำนวนคนไข้ตรวจต่อวัน	ชั่วโมงการทำงานต่อสัปดาห์	จำนวนเวรต่อเดือน(วัน)	คะแนนความพอใจรายได้	คะแนนความพอใจงานที่ทำ	วันหยุดต่อเดือน	มีผู้ป่วยในความดูแลฆ่าตัวตายสำเร็จ	หัวหน้าหน่วยงานจิตเวช	หน่วยงานบริหารของรพ.	เพื่อนจิตแพทย์	เพื่อนร่วมงานอื่นๆ	แพทย์แผนกอื่น	ครอบครัว
31	ญ	จิตแพทย์ทั่วไป	3	โสด	ไม่มี	40	40-50	8	9	5	9-10	≥ 1 ปี	ไม่ดี	ไม่ดี	ไม่ดี	ไม่ดี	ประเมินไม่ได้	ไม่ดี
32	ญ	จิตแพทย์เด็กและวัยรุ่น	2	สมรส	ไม่มี	10	40-50	10	8	8	6-8	ไม่มี	ประเมินไม่ได้	ประเมินไม่ได้	ดี	ดี	ดี	ดี
32	ญ	จิตแพทย์ทั่วไป	3	โสด	ไม่มี	50	40-50	10	6	6	9-10	≥ 1 ปี	ประเมินไม่ได้	ประเมินไม่ได้	ดี	ดี	ดี	ดี
39	ญ	จิตแพทย์ทั่วไป	14	สมรส	>1	80	>50	6	5	7	6-8	≥ 1 ปี	ดี	ไม่ดี	ดี	ดี	ประเมินไม่ได้	ดี
31	ญ	จิตแพทย์ทั่วไป	3	สมรส	ไม่มี	10	40-50		7	3	6-8	ไม่มี	ไม่ดี	ไม่ดี	ดี	ดี	ดี	ประเมินไม่ได้
39	ช	จิตแพทย์ทั่วไป	12	สมรส	>1		>50	1	7	9	3-5	≥ 1 ปี	ดี	ดี	ดี	ดี	ดี	ดี
51	ญ	จิตแพทย์ทั่วไป	25	สมรส	>1	70	>50	15	9	5	3-5	ไม่มี	ดี	ดี	ดี	ดี	ประเมินไม่ได้	ดี
41	ญ	จิตแพทย์ทั่วไป	10	หม้าย/หย่าร้าง	>1	40	>50	5	1	3	0-2	> 1 เดือน - < 1 ปี	ประเมินไม่ได้	ไม่ดี	ไม่ดี	ไม่ดี	ประเมินไม่ได้	ดี
36	ญ	จิตแพทย์ทั่วไป	9	สมรส	1		40-50	10	5	5	0-2	≥ 1 ปี	ดี	ดี	ดี		ประเมินไม่ได้	ดี
35	ช	จิตแพทย์ทั่วไป	9	โสด	ไม่มี	30	>50	20	6	7	3-5	ไม่มี	ประเมินไม่ได้	ไม่ดี	ประเมินไม่ได้	ดี	ดี	ดี
28	ญ	แพทย์ประจำบ้าน	2	โสด	ไม่มี	15	40-50	3	7	9	6-8	ไม่มี	ดี	ประเมินไม่ได้	ดี	ดี	ดี	ดี
30	ช	จิตแพทย์ทั่วไป	1	โสด	ไม่มี	110	>50	15	8	9	3-5	ไม่มี	ประเมินไม่ได้	ไม่ดี	ประเมินไม่ได้	ดี	ดี	ดี
42	ญ	จิตแพทย์ทั่วไป	14	สมรส	>1	40	40-50	10	5	2	9-10	ไม่มี	ดี	ไม่ดี	ดี	ดี	ประเมินไม่ได้	ดี
31	ญ	จิตแพทย์เด็กและวัยรุ่น	6	โสด	ไม่มี	16	40-50	6	8	7	9-10	ไม่มี	ดี	ดี	ดี	ประเมินไม่ได้	ประเมินไม่ได้	ดี
33	ญ	จิตแพทย์ทั่วไป	6	โสด	ไม่มี	50	40-50	15	7	7	3-5	≥ 1 ปี	ดี	ไม่ดี	ดี	ดี	ดี	ดี
38	ช	จิตแพทย์ทั่วไป	10	โสด	ไม่มี	50	<40	4	8	9	9-10	≥ 1 ปี	ประเมินไม่ได้	ไม่ดี	ดี	ดี	ประเมินไม่ได้	ดี
32	ญ	จิตแพทย์เด็กและวัยรุ่น	4	สมรส	1	8	40-50		7	7	6-8	ไม่มี	ดี	ไม่ดี	ดี	ดี	ดี	ดี
40	ญ	จิตแพทย์เด็กและวัยรุ่น	12	โสด	ไม่มี	15	40-50	10	8	7	3-5	ไม่มี	ดี	ดี	ดี	ดี	ดี	ดี
30	ญ	แพทย์ประจำบ้าน	2	สมรส	ไม่มี	8	>50	5	1	3	3-5	ไม่มี	ประเมินไม่ได้	ไม่ดี	ดี	ดี	ประเมินไม่ได้	ดี
43	ช	จิตแพทย์ทั่วไป	20	สมรส	>1	10	40-50	4	8	8	6-8	≥ 1 ปี	ดี	ดี	ดี	ดี	ดี	ดี
	ช	จิตแพทย์ทั่วไป	10	สมรส	ไม่มี	30	>50	27	6	4	3-5	> 1 เดือน - < 1 ปี	ประเมินไม่ได้	ไม่ดี	ประเมินไม่ได้	ไม่ดี	ไม่ดี	ดี
36	ญ	จิตแพทย์ทั่วไป		สมรส	1	30	40-50	20	6	9	3-5	> 1 เดือน - < 1 ปี	ดี	ประเมินไม่ได้	ดี	ดี	ดี	ดี
33	ญ	จิตแพทย์ทั่วไป	1	สมรส	ไม่มี	40	>50	15	5	8	6-8	> 1 เดือน - < 1 ปี	ประเมินไม่ได้	ดี	ประเมินไม่ได้	ดี	ดี	ดี
34	ญ	จิตแพทย์ทั่วไป	4	โสด	ไม่มี	90	<40	10	4	3	3-5	ไม่มี	ดี	ไม่ดี	ดี	ดี	ดี	ไม่ดี
35	ญ	จิตแพทย์ทั่วไป	9	สมรส	1	6	40-50	1	5	6	6-8	ไม่มี	ไม่ดี	ดี	ดี	ดี	ดี	ดี
28	ญ	แพทย์ประจำบ้าน	3	โสด	ไม่มี	6	>50	11	4	4	3-5	ไม่มี	ดี	ประเมินไม่ได้	ดี	ดี	ประเมินไม่ได้	ดี
36	ช	จิตแพทย์ทั่วไป	8	โสด	ไม่มี	4	40-50	15	8	8	9-10	ไม่มี	ประเมินไม่ได้	ดี	ดี	ดี	ดี	ดี
35	ญ	จิตแพทย์ทั่วไป	5	สมรส	1	15	>50		7	9	6-8	≥ 1 ปี	ดี	ดี	ดี	ดี	ดี	ดี
30	ญ	จิตแพทย์ทั่วไป	2	สมรส	ไม่มี	20	40-50	31	10	10	3-5	≥ 1 ปี	ดี	ดี	ดี	ดี	ดี	ดี
	ญ	จิตแพทย์เด็กและวัยรุ่น	3	โสด	ไม่มี	20	>50	10	6	8	6-8	≥ 1 ปี	ประเมินไม่ได้	ดี	ดี	ประเมินไม่ได้	ประเมินไม่ได้	ดี
38	ญ	จิตแพทย์ทั่วไป	11	สมรส	ไม่มี	70	>50	5	6	6	6-8	≥ 1 ปี	ไม่ดี	ไม่ดี	ดี	ประเมินไม่ได้	ประเมินไม่ได้	ดี
37	ญ	จิตแพทย์ทั่วไป	12	โสด	ไม่มี	20	>50	15	2	9	3-5	ไม่มี	ไม่ดี	ไม่ดี	ไม่ดี	ดี	ไม่ดี	ประเมินไม่ได้
35	ญ	จิตแพทย์ทั่วไป	1	สมรส	ไม่มี	45	>50	30	7	7	3-5	≤ 1 เดือน	ดี	ดี	ดี	ดี	ดี	ดี
48	ญ	จิตแพทย์เด็กและวัยรุ่น	18	สมรส	ไม่มี	15	>50	8	5	6	9-10	ไม่มี	ดี	ไม่ดี	ดี	ประเมินไม่ได้	ประเมินไม่ได้	ดี
45	ญ	จิตแพทย์ทั่วไป	8	หม้าย/หย่าร้าง	1	50	40-50	15	2	8	9-10	≥ 1 ปี	ประเมินไม่ได้	ดี	ประเมินไม่ได้	ดี	ดี	ไม่ดี
61	ญ	จิตแพทย์ทั่วไป	30	สมรส	>1	45	40-50		8	10	9-10	≥ 1 ปี	ดี	ดี	ดี	ดี	ดี	ดี
36	ญ	จิตแพทย์ทั่วไป	9	หม้าย/หย่าร้าง	>1	70	>50	10	7	8	3-5	≥ 1 ปี	ดี	ประเมินไม่ได้	ดี	ดี	ไม่ดี	ดี
33	ญ	จิตแพทย์ทั่วไป	9	โสด	ไม่มี	50	40-50	5	3	4	3-5	> 1 เดือน - < 1 ปี	ประเมินไม่ได้	ประเมินไม่ได้	ดี	ดี	ดี	ดี
39	ช	จิตแพทย์ทั่วไป	11	โสด	ไม่มี	50	40-50	6	3	7	6-8	> 1 เดือน - < 1 ปี	ดี	ดี	ดี	ดี	ดี	ดี
29	ช	แพทย์ประจำบ้าน	3	โสด	ไม่มี	7	40-50	10	4	9	6-8	ไม่มี	ดี	ดี	ดี	ดี	ดี	ดี
29	ช	แพทย์ประจำบ้าน	3	สมรส	ไม่มี	20	>50	3	3	10	3-5	ไม่มี	ประเมินไม่ได้	ไม่ดี	ไม่ดี	ดี	ประเมินไม่ได้	ดี
37	ช	แพทย์ประจำบ้าน	3	สมรส	ไม่มี	60	40-50	4	6	8	3-5	ไม่มี	ดี	ดี	ดี	ดี	ดี	ดี
	ญ	จิตแพทย์เด็กและวัยรุ่น	3	สมรส	ไม่มี	7	40-50	15	9	9	3-5	≥ 1 ปี	ดี	ดี	ดี	ดี	ดี	ดี
43	ญ	จิตแพทย์เด็กและวัยรุ่น	15	สมรส	>1	20	40-50	3	8	8	6-8	ไม่มี	ดี	ดี	ดี	ดี	ดี	ดี
40	ญ	จิตแพทย์ทั่วไป	10	สมรส	ไม่มี	50	>50	15	3	2	0-2	≤ 1 เดือน	ดี	ไม่ดี	ดี	ดี	ดี	ดี
36	ญ	จิตแพทย์เด็กและวัยรุ่น	11	โสด	ไม่มี	20	<40	3	7	5	9-10	ไม่มี	ดี	ดี	ดี	ดี	ประเมินไม่ได้	ดี
38	ญ	จิตแพทย์ทั่วไป	13	สมรส	1	50	40-50	2	9	8	9-10	≥ 1 ปี	ดี	ดี	ดี	ดี	ดี	ดี
27	ญ	แพทย์ประจำบ้าน	3	โสด	ไม่มี	5	40-50	14	5	8	3-5	> 1 เดือน - < 1 ปี	ดี	ดี	ดี	ดี	ไม่ดี	ดี
41	ช	จิตแพทย์ทั่วไป	11	โสด	ไม่มี	60	>50	4	6	9	6-8	ไม่มี	ดี	ดี	ดี	ดี	ดี	ดี
40	ญ	จิตแพทย์เด็กและวัยรุ่น	11	สมรส	>1	20	<40	7	4	8	3-5	≥ 1 ปี	ดี	ไม่ดี	ดี	ไม่ดี	ประเมินไม่ได้	ดี
28	ช	แพทย์ประจำบ้าน	4	โสด	ไม่มี	15	40-50	5	7	8	6-8	ไม่มี	ดี	ดี	ดี	ดี	ดี	ดี
27	ญ	แพทย์ประจำบ้าน	3		ไม่มี	15	40-50	5	5	8	6-8	ไม่มี	ดี	ไม่ดี	ดี	ดี	ไม่ดี	ประเมินไม่ได้
29	ญ	แพทย์ประจำบ้าน	4	สมรส	ไม่มี	8	>50	7	1	5	3-5	≥ 1 ปี	ประเมินไม่ได้	ประเมินไม่ได้	ดี	ประเมินไม่ได้	ประเมินไม่ได้	ดี
30	ญ	จิตแพทย์ทั่วไป	7	โสด	ไม่มี	40	>50	5	7	3	3-5	ไม่มี	ไม่ดี	ไม่ดี	ดี	ดี	ประเมินไม่ได้	ดี
31	ญ	จิตแพทย์ทั่วไป	1	โสด	ไม่มี	40	40-50	1	3	4	6-8	ไม่มี	ไม่ดี	ไม่ดี	ดี	ดี	ดี	ดี
28	ญ	จิตแพทย์ทั่วไป	1	โสด	ไม่มี	25	<40		7	6	6-8	ไม่มี	ดี	ดี	ดี	ดี	ดี	ดี
43	ญ	จิตแพทย์ทั่วไป	11	โสด	ไม่มี	40	<40	5	7	9	6-8	ไม่มี	ดี	ดี	ดี	ดี	ดี	ดี
35	ญ	จิตแพทย์ทั่วไป	11	หม้าย/หย่าร้าง	1	20	>50	15	5	7	3-5	> 1 เดือน - < 1 ปี	ดี	ดี	ดี	ดี	ดี	ดี
29	ช	แพทย์ประจำบ้าน	4		ไม่มี	30	40-50	10	5	8	3-5	ไม่มี	ดี	ไม่ดี	ดี	ดี	ไม่ดี	ดี
47	ญ	จิตแพทย์เด็กและวัยรุ่น	11	สมรส	>1	20	40-50	1	5	7	6-8	≥ 1 ปี	ดี	ประเมินไม่ได้	ดี	ดี	ดี	ดี
57	ช	จิตแพทย์ทั่วไป	28	หม้าย/หย่าร้าง	>1	25	>50	30	10	10	0-2	ไม่มี	ดี	ดี	ดี	ดี	ดี	ดี
34	ญ	จิตแพทย์เด็กและวัยรุ่น	1	โสด	ไม่มี	15	<40	3	6	4	3-5	ไม่มี	ไม่ดี	ไม่ดี	ดี	ดี	ดี	ดี
41	ญ	จิตแพทย์เด็กและวัยรุ่น	13	โสด	ไม่มี	20	40-50	10	6	5	6-8	ไม่มี	ดี	ไม่ดี	ดี	ดี	ดี	ดี
37	ญ	จิตแพทย์เด็กและวัยรุ่น	10	โสด	ไม่มี	10	>50	4	10	6	9-10	ไม่มี	ประเมินไม่ได้	ประเมินไม่ได้	ดี	ดี	ประเมินไม่ได้	ดี
36	ญ	จิตแพทย์เด็กและวัยรุ่น	70	สมรส	ไม่มี	14	40-50	10	9	7	3-5	≤ 1 เดือน	ไม่ดี	ไม่ดี	ดี	ไม่ดี	ดี	ดี
46	ญ	จิตแพทย์ทั่วไป	17	หม้าย/หย่าร้าง	>1	50	40-50	7	8	8	6-8	≥ 1 ปี	ดี	ดี	ไม่ดี	ไม่ดี	ดี	ดี
38	ญ	จิตแพทย์ทั่วไป	15	สมรส	>1	15	>50	6	3	5	0-2	ไม่มี	ดี	ไม่ดี	ดี	ดี	ดี	ดี
41	ญ	จิตแพทย์เด็กและวัยรุ่น	16		ไม่มี	15	>50		2	6	3-5	ไม่มี	ดี	ไม่ดี	ไม่ดี	ดี	ประเมินไม่ได้	ดี
41	ญ	จิตแพทย์ทั่วไป	17	สมรส	1	60	>50	21	8	8	9-10	ไม่มี	ดี	ดี	ดี	ดี	ดี	ดี
52	ช	จิตแพทย์ทั่วไป	27	สมรส	>1	25	<40	4	9	9	6-8	≥ 1 ปี	ประเมินไม่ได้	ดี	ดี	ดี	ดี	ดี
52	ช	จิตแพทย์ทั่วไป	30	สมรส	>1	80	>50	15	5	8	3-5	≥ 1 ปี	ประเมินไม่ได้	ดี	ดี	ดี	ดี	ดี
51	ญ	จิตแพทย์ทั่วไป	26	สมรส	>1	15	>50		7	8	6-8	≥ 1 ปี	ดี	ดี	ดี	ดี	ประเมินไม่ได้	ดี
39	ญ	จิตแพทย์เด็กและวัยรุ่น	9	สมรส	ไม่มี	7	40-50	15	9	1	6-8	ไม่มี	ดี	ไม่ดี	ดี	ไม่ดี	ดี	ดี
42	ช	จิตแพทย์ทั่วไป	17	สมรส	ไม่มี	40	40-50	15	6	6	6-8	≥ 1 ปี	ไม่ดี	ไม่ดี	ดี	ดี	ดี	ดี
28	ญ	แพทย์ประจำบ้าน	1	โสด	ไม่มี	10	40-50	3	6	7	0-2	ไม่มี	ดี	ดี	ดี	ดี	ดี	ดี
39	ญ	จิตแพทย์ทั่วไป	10	โสด	ไม่มี	15	40-50	5	7	6	9-10	≥ 1 ปี	ดี	ไม่ดี	ดี	ดี	ไม่ดี	ดี
29	ญ	แพทย์ประจำบ้าน	2	โสด	ไม่มี	20	>50	8	2	2	6-8	≥ 1 ปี	ไม่ดี	ไม่ดี	ดี	ดี	ดี	ดี
30	ญ	แพทย์ประจำบ้าน	3	โสด	ไม่มี	20	>50	10	4	9	9-10	≥ 1 ปี	ดี	ประเมินไม่ได้	ดี	ดี	ดี	ดี
29	ญ	จิตแพทย์ทั่วไป	2	โสด	ไม่มี	40	>50	7	6	3	3-5	> 1 เดือน - < 1 ปี	ไม่ดี	ไม่ดี	ดี	ดี	ไม่ดี	ดี
30	ญ	แพทย์ประจำบ้าน	4	โสด	ไม่มี	10	<40	4	3	8	9-10	ไม่มี	ดี	ดี	ดี	ดี	ดี	ดี
29	ญ	แพทย์ประจำบ้าน	3	โสด	ไม่มี	15	40-50	3	4	8	9-10	≥ 1 ปี	ดี	ดี	ดี	ดี	ดี	ดี
28	ญ	แพทย์ประจำบ้าน	3	โสด	ไม่มี	10	40-50	5	0	8	3-5	ไม่มี	ประเมินไม่ได้	ประเมินไม่ได้	ดี	ดี	ดี	ดี
37	ญ	แพทย์ประจำบ้าน	3	หม้าย/หย่าร้าง	1	12	40-50	6	0	5	9-10	ไม่มี	ดี	ดี	ดี	ดี	ดี	ดี
28	ญ	แพทย์ประจำบ้าน	2	โสด	ไม่มี	20	>50	4	3	3	6-8	ไม่มี	ไม่ดี	ไม่ดี	ดี	ดี	ประเมินไม่ได้	ดี
28	ญ	แพทย์ประจำบ้าน	1	โสด	ไม่มี	10	40-50	6	6	7	0-2	ไม่มี	ดี	ประเมินไม่ได้	ดี	ดี	ดี	ดี
39	ญ	จิตแพทย์ทั่วไป	10	โสด	ไม่มี	10	40-50	7	10	9	9-10	> 1 เดือน - < 1 ปี	ดี	ประเมินไม่ได้	ดี	ดี	ดี	ดี
38	ญ	จิตแพทย์ทั่วไป	12	สมรส	>1	50	>50	15	5	5	3-5	≥ 1 ปี	ประเมินไม่ได้	ไม่ดี	ดี	ดี	ไม่ดี	ดี
38	ช	จิตแพทย์ทั่วไป	8	โสด	ไม่มี	8	40-50	11	8	8	6-8	ไม่มี	ประเมินไม่ได้	ดี	ดี	ดี	ดี	ดี
37	ญ	จิตแพทย์ทั่วไป	14	โสด	ไม่มี	10	40-50	4	8	8	3-5	ไม่มี	ไม่ดี	ดี	ไม่ดี	ไม่ดี	ดี	ดี
31	ญ	แพทย์ประจำบ้าน	3	โสด	ไม่มี	15	40-50	7	7	7	0-2	ไม่มี	ประเมินไม่ได้	ประเมินไม่ได้	ดี	ดี	ประเมินไม่ได้	ดี
28	ช	แพทย์ประจำบ้าน	2	โสด	ไม่มี	10	<40	6	1	4	6-8	ไม่มี	ดี	ดี	ดี	ดี	ดี	ดี
35	ช	จิตแพทย์ทั่วไป	11	สมรส	1	35	<40	20	7	8	9-10	> 1 เดือน - < 1 ปี	ประเมินไม่ได้	ไม่ดี	ดี	ดี	ดี	ดี
37	ญ	จิตแพทย์ทั่วไป	8	โสด	ไม่มี	50	>50	11	9	7	0-2	> 1 เดือน - < 1 ปี	ดี	ดี	ดี	ดี	ดี	ประเมินไม่ได้
38	ญ	จิตแพทย์ทั่วไป	8	สมรส	ไม่มี	70	40-50	5	6	6	6-8	ไม่มี	ประเมินไม่ได้	ประเมินไม่ได้	ประเมินไม่ได้	ประเมินไม่ได้	ประเมินไม่ได้	ดี
53	ช	จิตแพทย์ทั่วไป	29	หม้าย/หย่าร้าง	>1	40	<40	2	8	8	3-5	> 1 เดือน - < 1 ปี	ประเมินไม่ได้	ดี	ดี	ดี	ดี	ดี
44	ช	จิตแพทย์ทั่วไป	18	โสด	ไม่มี	40	40-50	2	8	8	9-10	≥ 1 ปี	ดี	ดี	ดี	ดี	ดี	ดี
38	ญ	จิตแพทย์เด็กและวัยรุ่น	10	หม้าย/หย่าร้าง	>1	5	40-50	22	9	9	6-8	ไม่มี	ดี	ดี	ประเมินไม่ได้	ดี	ดี	ดี
30	ญ	จิตแพทย์ทั่วไป	2	โสด	ไม่มี	10	40-50	2	5	3	6-8	ไม่มี	ดี	ไม่ดี	ดี	ดี	ดี	ดี
30	ญ	แพทย์ประจำบ้าน	3	โสด	ไม่มี	4	40-50	20	3	5	0-2	≥ 1 ปี	ดี	ประเมินไม่ได้	ดี	ดี	ดี	ดี
27	ช	แพทย์ประจำบ้าน	3	โสด	ไม่มี	20	>50	5	7	7	3-5	ไม่มี	ดี	ประเมินไม่ได้	ดี	ดี	ประเมินไม่ได้	ดี
28	ญ	แพทย์ประจำบ้าน	1	โสด	ไม่มี	12	40-50	5	3	4	9-10	ไม่มี	ประเมินไม่ได้	ประเมินไม่ได้	ประเมินไม่ได้	ดี	ประเมินไม่ได้	ดี
33	ญ	จิตแพทย์ทั่วไป	8	โสด	ไม่มี	15	40-50	10	7	8	6-8	ไม่มี	ดี	ไม่ดี	ประเมินไม่ได้	ดี	ประเมินไม่ได้	ดี
29	ญ	แพทย์ประจำบ้าน	1	โสด	1	10	40-50	4	3	5	0-2	ไม่มี	ประเมินไม่ได้	ดี	ดี	ดี	ประเมินไม่ได้	ดี
27	ช	แพทย์ประจำบ้าน	1	โสด	ไม่มี	30	>50	8	3	4	6-8	≤ 1 เดือน	ไม่ดี	ไม่ดี	ดี	ดี	ประเมินไม่ได้	ดี
26	ช	แพทย์ประจำบ้าน	2	โสด	ไม่มี	25	40-50	6	2	4	0-2	ไม่มี	ดี	ดี	ดี	ดี	ประเมินไม่ได้	ดี
33	ญ	จิตแพทย์ทั่วไป	5	โสด	ไม่มี	12	>50	1	8	8	9-10	ไม่มี	ดี	ประเมินไม่ได้	ดี	ดี	ประเมินไม่ได้	ดี
38	ญ	จิตแพทย์ทั่วไป	9	สมรส	1	60	40-50	15	7	8	3-5	> 1 เดือน - < 1 ปี	ประเมินไม่ได้	ไม่ดี	ไม่ดี	ดี	ดี	ดี
	ช	จิตแพทย์ทั่วไป	7	สมรส	ไม่มี	40	>50	15	10	10	3-5	≥ 1 ปี	ประเมินไม่ได้	ดี	ดี	ดี	ดี	ดี
36	ญ	จิตแพทย์ทั่วไป	9	สมรส	1	30	<40	15	8	5	6-8	≥ 1 ปี	ดี	ประเมินไม่ได้	ดี	ไม่ดี	ไม่ดี	ดี
32	ญ	จิตแพทย์ทั่วไป	2	สมรส	1	30	<40	6	8	7	9-10	> 1 เดือน - < 1 ปี	ดี	ไม่ดี	ดี	ดี	ดี	ดี
42	ช	จิตแพทย์ทั่วไป	20	โสด	ไม่มี	50	40-50	5	2	5	6-8	≥ 1 ปี	ไม่ดี	ไม่ดี	ดี	ประเมินไม่ได้	ประเมินไม่ได้	ดี
40	ญ	จิตแพทย์ทั่วไป	10	สมรส	ไม่มี	70	<40	1	8	10	6-8	≥ 1 ปี	ดี	ดี	ดี	ดี	ดี	ดี
31	ช	จิตแพทย์ทั่วไป	3	สมรส	>1	15	>50	10	7	7	6-8	ไม่มี	ดี	ประเมินไม่ได้	ดี	ดี	ดี	ดี
26	ญ	แพทย์ประจำบ้าน	2	โสด	ไม่มี	15	>50	7	6	7	6-8	ไม่มี	ดี	ดี	ดี	ดี	ดี	ดี
61	ญ	จิตแพทย์ทั่วไป	35	สมรส		0	40-50		10	10	3-5	≥ 1 ปี	ประเมินไม่ได้	ประเมินไม่ได้	ดี	ดี	ดี	ดี
31	ญ	จิตแพทย์ทั่วไป	2	โสด	ไม่มี	40	40-50	12	5	2	3-5	≤ 1 เดือน	ไม่ดี	ไม่ดี	ดี	ดี	ไม่ดี	ดี
30	ญ	แพทย์ประจำบ้าน	3	โสด	ไม่มี	10	40-50	6	0	5	3-5	ไม่มี	ประเมินไม่ได้	ประเมินไม่ได้	ดี	ดี	ดี	ดี
29	ญ	แพทย์ประจำบ้าน	3	โสด	ไม่มี	12	40-50	4	3	8	6-8	ไม่มี	ดี	ดี	ดี	ดี	ไม่ดี	ดี
29	ช	แพทย์ประจำบ้าน	2	โสด	ไม่มี	10	<40	5	7	8	6-8	ไม่มี	ไม่ดี	ดี	ดี	ดี	ดี	ดี
29	ช	จิตแพทย์เด็กและวัยรุ่น	2	โสด	ไม่มี	10	>50	7	3	5	6-8	ไม่มี	ดี	ดี	ดี	ดี	ดี	ดี
28	ญ	จิตแพทย์เด็กและวัยรุ่น	4	โสด	ไม่มี	20	>50	8	5	3	0-2	ไม่มี	ดี	ประเมินไม่ได้	ดี	ดี	ดี	ดี
33	ช	แพทย์ประจำบ้าน	1		ไม่มี	10	<40	6	5	7	0-2	ไม่มี	ดี	ดี	ดี	ประเมินไม่ได้	ประเมินไม่ได้	ดี
28	ช	แพทย์ประจำบ้าน	2	โสด	ไม่มี	20	40-50	4	7	9	6-8	ไม่มี	ดี	ประเมินไม่ได้	ดี	ประเมินไม่ได้	ไม่ดี	ดี
28	ช	แพทย์ประจำบ้าน	1	โสด	ไม่มี	10	>50	4	2	5	3-5	ไม่มี	ดี	ดี	ดี	ดี	ดี	ดี
29	ญ	จิตแพทย์ทั่วไป	4	โสด	ไม่มี	15	<40	8	7	8	>10	ไม่มี	ดี	ไม่ดี	ดี	ดี	ไม่ดี	ดี
40	ญ	จิตแพทย์ทั่วไป	11	โสด	ไม่มี	15	40-50		8	8	6-8	≥ 1 ปี	ดี	ดี	ดี	ดี	ดี	ดี
28	ช	แพทย์ประจำบ้าน	3	โสด	ไม่มี	25	40-50	1	7	8	9-10	ไม่มี	ดี	ดี	ดี	ดี	ไม่ดี	ดี
34	ญ	จิตแพทย์เด็กและวัยรุ่น	7	สมรส	ไม่มี	10	40-50	12	8	8	9-10	ไม่มี	ประเมินไม่ได้	ดี	ดี	ดี	ดี	ดี
36	ญ	จิตแพทย์เด็กและวัยรุ่น	9	สมรส	1	8	40-50	10	9	9	9-10	ไม่มี	ประเมินไม่ได้	ดี	ดี	ดี	ดี	ดี
32	ญ	จิตแพทย์ทั่วไป	6	สมรส	ไม่มี	20	<40	8	7	8	9-10	> 1 เดือน - < 1 ปี	ดี	ประเมินไม่ได้	ดี	ดี	ประเมินไม่ได้	ดี
28	ญ	แพทย์ประจำบ้าน	1	โสด	ไม่มี	10	40-50	5	6	7	6-8	ไม่มี	ดี	ประเมินไม่ได้	ดี	ประเมินไม่ได้	ประเมินไม่ได้	ดี
28	ญ	แพทย์ประจำบ้าน	3	โสด	ไม่มี	5	40-50	5	5	7	3-5	ไม่มี	ดี	ดี	ดี	ดี	ไม่ดี	ดี
32	ญ	จิตแพทย์ทั่วไป	1	โสด	ไม่มี	90	40-50	10	3	4	6-8	> 1 เดือน - < 1 ปี	ดี	ไม่ดี	ดี	ไม่ดี	ดี	ไม่ดี
45	ญ	จิตแพทย์ทั่วไป	14	สมรส	ไม่มี	30	40-50	2	9	8	0-2	≥ 1 ปี	ดี	ดี	ดี	ดี	ดี	ดี
64	ญ	จิตแพทย์เด็กและวัยรุ่น	34	สมรส	>1	30	<40		9	10	3-5	≥ 1 ปี	ดี	ดี	ดี	ดี	ดี
40	ญ	จิตแพทย์ทั่วไป	13	โสด	ไม่มี	4	<40		3	7	6-8	≥ 1 ปี	ดี	ดี	ดี	ประเมินไม่ได้	ประเมินไม่ได้	ดี
57	ช	จิตแพทย์เด็กและวัยรุ่น	30	สมรส	>1	20	40-50	8	10	10	3-5	ไม่มี	ดี	ดี	ดี	ดี	ดี	ดี
58	ช	จิตแพทย์ทั่วไป	30	สมรส	>1	20	<40	1	8	9	6-8	≥ 1 ปี	ดี	ดี	ดี	ดี	ดี	ดี
40	ญ	จิตแพทย์ทั่วไป	13	สมรส	>1	18	40-50	10	7	7	9-10	ไม่มี	ไม่ดี	ไม่ดี	ดี	ดี	ดี	ดี
40	ช	จิตแพทย์ทั่วไป	8	สมรส	ไม่มี	30	>50	15	2	5	3-5	≥ 1 ปี	ประเมินไม่ได้	ดี	ดี	ดี	ดี	ดี
28	ญ	แพทย์ประจำบ้าน	3	สมรส	ไม่มี	6	>50	6	1	3	3-5	ไม่มี	ดี	ไม่ดี	ดี	ดี	ประเมินไม่ได้	ดี
32	ญ	จิตแพทย์ทั่วไป	3	โสด	ไม่มี	20	>50	4	8	7	6-8	≥ 1 ปี	ดี	ไม่ดี	ดี	ดี	ดี	ดี
38	ช	จิตแพทย์ทั่วไป	8	โสด	ไม่มี	12	40-50	5	7	7	6-8	ไม่มี	ดี	ไม่ดี	ดี	ดี	ไม่ดี	ดี
57	ช	จิตแพทย์ทั่วไป	22	สมรส	>1	30	40-50	3	8	9	3-5	≥ 1 ปี	ไม่ดี	ดี	ดี	ดี	ดี	ดี
51	ญ	จิตแพทย์เด็กและวัยรุ่น	12	โสด	ไม่มี	50	>50	15	7	8	3-5	≥ 1 ปี	ดี	ดี	ประเมินไม่ได้	ดี	ดี	ดี
61	ช	จิตแพทย์ทั่วไป	30	โสด	ไม่มี	20	40-50		8	9	6-8	≥ 1 ปี	ดี	ดี	ดี	ดี	ดี	ดี
37	ช	จิตแพทย์ทั่วไป	13	สมรส	>1	60	40-50	10	8	9	6-8	≥ 1 ปี	ประเมินไม่ได้	ดี	ประเมินไม่ได้	ดี	ดี	ดี
31	ช	จิตแพทย์ทั่วไป	6	โสด	ไม่มี	50	>50	23	7	5	9-10	ไม่มี	ประเมินไม่ได้	ไม่ดี	ประเมินไม่ได้	ดี	ดี	ดี
29	ญ	จิตแพทย์ทั่วไป	4	โสด	ไม่มี	50	40-50	1	8	6	3-5	> 1 เดือน - < 1 ปี	ดี	ไม่ดี	ดี	ดี	ไม่ดี	ดี
39	ช	จิตแพทย์ทั่วไป	12	โสด	ไม่มี	50	>50	15	9	7	3-5	≥ 1 ปี	ประเมินไม่ได้	ไม่ดี	ดี	ดี	ไม่ดี	ดี
42	ช	จิตแพทย์ทั่วไป	14	โสด	ไม่มี	50	40-50	7	5	3	6-8	> 1 เดือน - < 1 ปี	ดี	ดี	ดี	ไม่ดี	ดี	ดี
58	ช	จิตแพทย์ทั่วไป	29	สมรส	>1	50	40-50	7	5	5	0-2	> 1 เดือน - < 1 ปี	ดี	ไม่ดี	ดี	ดี	ประเมินไม่ได้	ดี
29	ช	จิตแพทย์ทั่วไป	1	โสด	ไม่มี	50	40-50	15	7	7	6-8	ไม่มี	ดี	ดี	ประเมินไม่ได้	ดี	ดี	ดี
40	ญ	แพทย์ประจำบ้าน	15	โสด	ไม่มี	50	40-50	15	8	8	9-10	≥ 1 ปี	ประเมินไม่ได้	ดี	ประเมินไม่ได้	ดี	ดี	ดี
35	ญ	จิตแพทย์ทั่วไป	10	โสด	ไม่มี	15	40-50	7	6	8	3-5	ไม่มี	ดี	ดี	ดี	ดี	ดี	ดี
25	ญ	แพทย์ประจำบ้าน	1	โสด	ไม่มี	10	40-50	5	7	9	6-8	ไม่มี	ดี	ดี	ดี	ดี	ดี	ดี
35	ญ	จิตแพทย์ทั่วไป	7	โสด	ไม่มี	40	<40	10	7	7	9-10	> 1 เดือน - < 1 ปี	ดี	ดี	ดี	ดี	ประเมินไม่ได้	ประเมินไม่ได้
30	ญ	จิตแพทย์ทั่วไป	4	โสด	ไม่มี	40	>50	7	6	8	6-8	ไม่มี	ดี	ไม่ดี	ดี	ดี	ประเมินไม่ได้	ดี
31	ญ	แพทย์ประจำบ้าน	3	โสด	ไม่มี	8	40-50	7	4	6	3-5	ไม่มี	ดี	ดี	ดี	ดี	ดี	ดี
34	ญ	จิตแพทย์ทั่วไป	4	โสด	ไม่มี	20	<40	10	7	8	6-8	≥ 1 ปี	ดี	ดี	ดี	ดี	ดี	ดี
28	ช	แพทย์ประจำบ้าน	2	โสด	ไม่มี	10	40-50	3	5	8	6-8	ไม่มี	ดี	ดี	ดี	ดี	ดี	ดี
28	ช	จิตแพทย์ทั่วไป	1	สมรส	ไม่มี	9	<40	1	10	9	6-8	ไม่มี	ดี	ดี	ดี	ดี	ดี	ดี
27	ญ	แพทย์ประจำบ้าน	2	โสด	ไม่มี	12	40-50	7	6	5	0-2	ไม่มี	ดี	ดี	ดี	ประเมินไม่ได้	ประเมินไม่ได้	ดี
32	ช	จิตแพทย์ทั่วไป	4	โสด	ไม่มี	30	<40	10	7	9	>10	ไม่มี	ดี	ดี	ดี	ดี	ดี	ดี
36	ญ	จิตแพทย์เด็กและวัยรุ่น	5	สมรส	1	30	40-50	10	6	5	6-8	> 1 เดือน - < 1 ปี	ดี	ไม่ดี	ดี	ประเมินไม่ได้	ประเมินไม่ได้	ประเมินไม่ได้
30	ญ	แพทย์ประจำบ้าน	3	โสด		20	40-50	6	3	8	3-5	ไม่มี	ดี	ประเมินไม่ได้	ดี	ดี	ดี	ดี
56	ช	จิตแพทย์ทั่วไป	29	โสด	ไม่มี	60	40-50	10	7	5	6-8	> 1 เดือน - < 1 ปี	ดี	ไม่ดี	ดี	ดี	ดี	ดี
34	ญ	จิตแพทย์ทั่วไป	5	โสด	ไม่มี	10	<40		9	9	0-2	≥ 1 ปี	ดี	ดี	ดี	ดี	ดี	ดี
38	ญ	จิตแพทย์ทั่วไป	3	โสด	ไม่มี	10	<40		5	7	6-8	ไม่มี	ประเมินไม่ได้	ประเมินไม่ได้	ประเมินไม่ได้	ประเมินไม่ได้	ประเมินไม่ได้	ดี
42	ญ	จิตแพทย์ทั่วไป	9	สมรส	>1	40	40-50	15	6	6	9-10	> 1 เดือน - < 1 ปี	ดี	ดี	ดี	ดี	ดี	ดี
30	ช	แพทย์ประจำบ้าน	1	สมรส	>1	10	>50	8	2	6	6-8	ไม่มี	ไม่ดี	ไม่ดี	ไม่ดี	ดี	ประเมินไม่ได้	ประเมินไม่ได้
31	ญ	แพทย์ประจำบ้าน	3	โสด	ไม่มี	15		6	3	5	9-10	ไม่มี	ดี	ดี	ดี	ดี	ดี	ดี
30	ญ	แพทย์ประจำบ้าน	3	โสด	ไม่มี	20	>50	8	5	8	3-5	ไม่มี	ดี	ดี	ดี	ดี	ดี	ดี
29	ญ	แพทย์ประจำบ้าน	3	โสด	ไม่มี	20	40-50	8	7	7	6-8	ไม่มี	ดี	ประเมินไม่ได้	ดี	ดี	ประเมินไม่ได้	ดี
30	ญ	แพทย์ประจำบ้าน	2	โสด	ไม่มี	12	>50	6	4	4	3-5	ไม่มี	ดี	ประเมินไม่ได้	ดี	ดี	ดี	ดี
35	ญ	จิตแพทย์ทั่วไป	3	สมรส	ไม่มี		40-50	5	8	8	6-8	ไม่มี	ดี	ดี	ดี	ดี	ดี	ดี
28	ญ	แพทย์ประจำบ้าน	3	โสด	ไม่มี	14	>50	20	4	8	6-8	≤ 1 เดือน	ดี	ประเมินไม่ได้	ดี	ดี	ดี	ไม่ดี
35	ญ	จิตแพทย์ทั่วไป	7		>1	10	>50	6	8	8	6-8	ไม่มี	ดี	ไม่ดี	ดี	ดี	ดี	ดี
30	ช	จิตแพทย์ทั่วไป	3	โสด	ไม่มี	20	<40	7	4	7	3-5	ไม่มี	ดี	ดี	ดี	ดี	ดี	ดี
31	ญ	จิตแพทย์ทั่วไป	1	โสด	ไม่มี	120	>50	15	4	5	3-5	> 1 เดือน - < 1 ปี	ดี	ไม่ดี	ดี	ดี	ดี	ดี
34	ญ	จิตแพทย์ทั่วไป	4	โสด	ไม่มี	50	<40	10	5	2	0-2	ไม่มี	ไม่ดี	ไม่ดี	ไม่ดี	ไม่ดี	ไม่ดี	ดี
27	ญ	แพทย์ประจำบ้าน	1	โสด	ไม่มี	20	40-50	6	7	9	6-8	ไม่มี	ดี	ไม่ดี	ดี	ดี	ดี	ดี
39	ญ	จิตแพทย์ทั่วไป	14	โสด	ไม่มี	15	40-50	1	9	9	9-10	≥ 1 ปี	ดี	ประเมินไม่ได้	ไม่ดี	ดี	ดี	ดี
29	ญ	จิตแพทย์เด็กและวัยรุ่น	4	โสด	ไม่มี	6	<40	5	5	5	3-5	≥ 1 ปี	ไม่ดี	ไม่ดี	ดี	ไม่ดี	ดี	ดี
29	ญ	แพทย์ประจำบ้าน	3	โสด	ไม่มี	10	>50	7	2	4	3-5	ไม่มี	ประเมินไม่ได้	ประเมินไม่ได้	ดี	ดี	ดี	ดี
33	ญ	จิตแพทย์เด็กและวัยรุ่น	4	สมรส	1	10	40-50		8	8	9-10	ไม่มี	ประเมินไม่ได้	ดี	ดี	ดี	ดี	ดี
56	ช	จิตแพทย์เด็กและวัยรุ่น	29	สมรส	>1	20	40-50		8	6	6-8	> 1 เดือน - < 1 ปี	ประเมินไม่ได้	ประเมินไม่ได้	ดี	ดี	ดี	ดี
	ญ	จิตแพทย์ทั่วไป	2	โสด	ไม่มี	50	>50	8	10	3	6-8	≥ 1 ปี	ไม่ดี	ไม่ดี	ไม่ดี	ดี	ประเมินไม่ได้	ดี
37	ช	จิตแพทย์เด็กและวัยรุ่น	12	สมรส	ไม่มี	15	>50		10	10	3-5	ไม่มี	ประเมินไม่ได้	ประเมินไม่ได้	ดี	ดี	ดี	ดี
38	ช	จิตแพทย์ทั่วไป	11	สมรส	ไม่มี	80	>50	15	3	4	3-5	ไม่มี	ประเมินไม่ได้	ดี	ดี	ดี	ไม่ดี	ดี
38	ช	จิตแพทย์ทั่วไป	11	สมรส	ไม่มี	80	>50	15	3	4	3-5	ไม่มี	ประเมินไม่ได้	ดี	ดี	ดี	ไม่ดี	ดี
36	ช	จิตแพทย์ทั่วไป	9	สมรส	1	40	>50	8	8	6	6-8	> 1 เดือน - < 1 ปี	ไม่ดี	ไม่ดี	ดี	ดี	ประเมินไม่ได้	ดี
35	ญ	จิตแพทย์ทั่วไป	7	สมรส	1	6	40-50	7	3	5	3-5	ไม่มี	ดี	ไม่ดี	ดี	ดี	ไม่ดี	ดี
29	ช	จิตแพทย์ทั่วไป	4	โสด	ไม่มี	15	<40		0	2	>10	ไม่มี	ประเมินไม่ได้	ไม่ดี	ประเมินไม่ได้	ดี	ประเมินไม่ได้	ไม่ดี
30	ญ	แพทย์ประจำบ้าน	4	สมรส	ไม่มี	5	>50	8	2	5	6-8	≥ 1 ปี	ดี	ประเมินไม่ได้	ดี	ประเมินไม่ได้	ประเมินไม่ได้	ดี
28	ญ	แพทย์ประจำบ้าน	1	โสด	ไม่มี	20	>50	7	1	4	6-8	ไม่มี	ไม่ดี	ไม่ดี	ดี	ดี	ประเมินไม่ได้	ประเมินไม่ได้
40	ญ	จิตแพทย์ทั่วไป	15	สมรส	ไม่มี	15	>50	1	8	9	3-5	ไม่มี	ดี	ดี	ดี	ดี	ดี	ดี
29	ญ	จิตแพทย์ทั่วไป	1	โสด	ไม่มี	40	>50	16	3	7	3-5	> 1 เดือน - < 1 ปี	ประเมินไม่ได้	ประเมินไม่ได้	ประเมินไม่ได้	ดี	ประเมินไม่ได้	ดี
33	ญ	จิตแพทย์เด็กและวัยรุ่น	3	สมรส	1	30	40-50	10	7	7	6-8	ไม่มี	ดี	ประเมินไม่ได้	ดี	ประเมินไม่ได้	ประเมินไม่ได้	ดี
42	ญ	จิตแพทย์เด็กและวัยรุ่น	12	โสด	ไม่มี	10	40-50		9	9	3-5	ไม่มี	ประเมินไม่ได้	ไม่ดี	ดี	ดี	ดี	ดี
36	ญ	จิตแพทย์เด็กและวัยรุ่น	4	สมรส	1	20	40-50	8	0	5	6-8	ไม่มี	ดี	ไม่ดี	ดี	ดี	ดี	ดี
30	ญ	จิตแพทย์ทั่วไป	1	โสด	ไม่มี	30	40-50	7	6	7	3-5	≥ 1 ปี	ดี	ดี	ดี	ดี	ดี	ดี
	ช	จิตแพทย์ทั่วไป	7	โสด	ไม่มี	20	<40	5	8	8	9-10	ไม่มี	ดี	ประเมินไม่ได้	ดี	ดี	ประเมินไม่ได้	ดี
32	ญ	จิตแพทย์เด็กและวัยรุ่น	1	โสด	ไม่มี	15	40-50	7	7	8	9-10	ไม่มี	ดี	ประเมินไม่ได้	ดี	ประเมินไม่ได้	ดี	ดี
41	ญ	จิตแพทย์ทั่วไป	11	โสด	ไม่มี		>50	2	10	8	3-5	> 1 เดือน - < 1 ปี	ดี	ดี	ดี	ดี	ดี	ดี
39	ญ	จิตแพทย์เด็กและวัยรุ่น	8	โสด	ไม่มี	20	>50	8	7	7	3-5	ไม่มี	ดี	ไม่ดี	ดี	ไม่ดี	ดี	ดี
28	ญ	จิตแพทย์ทั่วไป	3	โสด	ไม่มี	20	40-50	7	7	8	3-5	> 1 เดือน - < 1 ปี	ดี	ดี	ดี	ดี	ไม่ดี	ดี
53	ช	จิตแพทย์ทั่วไป	24	โสด	ไม่มี	12	<40	10	8	8	9-10	≥ 1 ปี	ดี	ดี	ดี	ดี	ดี	ดี
52	ญ	จิตแพทย์ทั่วไป	25	สมรส	1	10	<40	1	10	10	3-5	ไม่มี	ประเมินไม่ได้	ประเมินไม่ได้	ประเมินไม่ได้	ดี	ดี	ดี
36	ญ	จิตแพทย์ทั่วไป	9	โสด	ไม่มี	40	40-50	7	2	8	6-8	ไม่มี	ดี	ดี	ดี	ดี	ดี	ดี
31	ญ	จิตแพทย์เด็กและวัยรุ่น	4	สมรส	ไม่มี	20	<40	4	4	8	9-10	ไม่มี	ดี	ประเมินไม่ได้	ดี	ดี	ดี	ดี
36	ช	จิตแพทย์ทั่วไป	7	สมรส	1	10	40-50	1	8	9	3-5	ไม่มี	ไม่ดี	ดี	ไม่ดี	ไม่ดี	ดี	ดี
53	ช	จิตแพทย์ทั่วไป	30	สมรส	>1	15	40-50	4	9	9	3-5	≥ 1 ปี	ดี	ประเมินไม่ได้	ดี	ดี	ประเมินไม่ได้	ดี
44	ช	จิตแพทย์ทั่วไป	12	โสด	ไม่มี	40	40-50	6	10	8	3-5	≥ 1 ปี	ดี	ดี	ดี	ดี	ดี	ดี
42	ญ	จิตแพทย์เด็กและวัยรุ่น	15	โสด	ไม่มี	12	>50		5	9	>10	≥ 1 ปี	ดี	ไม่ดี	ดี	ดี	ประเมินไม่ได้	ดี
35	ญ	จิตแพทย์ทั่วไป	10	สมรส	1	40	40-50		8	8	6-8	≥ 1 ปี	ประเมินไม่ได้	ดี	ประเมินไม่ได้	ดี	ดี	ดี
37	ช	จิตแพทย์ทั่วไป	10	สมรส	1	10	>50	1	8	8	0-2	≥ 1 ปี	ดี	ไม่ดี	ไม่ดี	ไม่ดี	ไม่ดี	ดี
36	ญ	จิตแพทย์ทั่วไป	7	โสด			>50	15	5	5	6-8	> 1 เดือน - < 1 ปี	ประเมินไม่ได้	ไม่ดี	ประเมินไม่ได้	ดี	ประเมินไม่ได้	ดี
28	ช	แพทย์ประจำบ้าน	2	สมรส	ไม่มี	10	40-50	8	2	5	6-8	ไม่มี	ประเมินไม่ได้	ประเมินไม่ได้	ดี	ดี	ดี	ดี
62	ญ	จิตแพทย์ทั่วไป	37	สมรส	>1	15	40-50	1	6	8	6-8	≥ 1 ปี	ดี	ดี	ดี	ดี	ดี	ดี
34	ญ	จิตแพทย์ทั่วไป	3	โสด	ไม่มี	10	>50	20	9	8	0-2	ไม่มี	ประเมินไม่ได้	ดี	ดี	ดี	ดี	ดี
53	ช	จิตแพทย์ทั่วไป	24	สมรส	>1	70	<40	10	5	7	6-8	ไม่มี	ประเมินไม่ได้	ไม่ดี	ดี	ดี	ดี	ดี
42	ญ	จิตแพทย์ทั่วไป	10	สมรส	1	60	40-50	10	6	6	9-10	ไม่มี	ประเมินไม่ได้	ไม่ดี	ดี	ดี	ดี	ดี
57	ญ	จิตแพทย์ทั่วไป	33	โสด	ไม่มี	20	>50	12	8	8	0-2	≥ 1 ปี	ดี	ดี	ดี	ไม่ดี	ดี	ดี
	ญ	จิตแพทย์เด็กและวัยรุ่น	10	สมรส	ไม่มี	5	<40		9	9	3-5	≥ 1 ปี	ดี	ดี	ดี	ดี	ดี	ดี
43	ญ	จิตแพทย์เด็กและวัยรุ่น	9	สมรส	>1	20	>50	5	3	8	0-2	ไม่มี	ดี	ดี	ดี	ดี	ประเมินไม่ได้	ดี
31	ญ	จิตแพทย์ทั่วไป	3	สมรส	ไม่มี	20	40-50	3	8	8	3-5	ไม่มี	ดี	ดี	ดี	ประเมินไม่ได้	ดี	ดี

## Sheet: MBI&PCI
คะแนนแบบวัดภาวะความเหนื่อยล้าในการทำงาน Maslach Burnout Inventory (MBI) แยกตามรายข้อ																						คะแนนแบบวัดกลวิธีการเผชิญความเครียดเชิงรุก (The Proactive Coping Inventory: PCI) แยกตามรายข้อ
1	2	3	4	5	6	7	8	9	10	11	12	13	14	15	16	17	18	19	20	21	22	1.1	1.2	1.3	1.4	1.5	1.6	1.7	1.8	1.9	1.1	1.11	1.12	1.13	1.14	2.1	2.2	2.3	2.4	3.1	3.2	3.3	3.4	3.5	4.1	4.2	4.3
6	6	5	0	4	4	1	4	0	1	2	2	3	3	1	1	1	2	5	3	3	0	3	3	3	3	3	4	3	2	3	2	2	3	3	3	3	3	3	4	3	2	3	1	1	1	2	2
3	5	3	1	0	1	0	1	2	0	0	0	0	0	0	2	0	0	0	1	0	0	3	2	3	3	4	3	3	3	4	2	3	3	3	4	3	2	3	2	2	3	4	2	3	2	3	2
2	1	3	1	3	1	1	2	3	2	1	2	2	1	1	2		2	4	1	2	4	3	3	2	2	2	2	3	2	3	2	2	2	3	3	3	3	3	3	2	2	3	2	2	2	2	1
5	6	5	0	4	6	2	6	0	5	6	2	6	6	4	4	1	2	2	6	1	4	3	2	2	2	3		3	2	4	2	3	2	2	4	3	3	2	3	4	3	3	3	3	3	3	2
5	6	6	0	2	2	0	5	1	1	1	3	5	6	3	1	2	1	1	3	1	1	4	2	2	2	4	4	4	3	4	3	2	4	4	3	2	2	2	3	4	4	4	3	2	1	2	2
0	0	0	1	0	0	1	1	0	0	0	0	0	0	0	0	0	0	0	0	0	1	4	2	4	4	4	4	4	4	4	4	3	3	4	4	3	3	3	4	1	4	4	4	4	2	4	1
6	6	5	0	0	5	0	6	0	0	1	1	5	6	1	2	0	1	1	3	3	1	4	3	2	2	3	3	2	2	3	3	4	3	3	4	2	2	2	2	1	3	4	3	2	2	2	2
3	3	3	0	0	0	0	3	0	2	3	1	4	6	0	0	0	0	2	1	3	1	3	1	1	1	2	2	2	2	3	1	2	2	2	3	2	2	2	2	2	3	3	3	4	2	3	2
5	5	3	3	3	5	0	4	2	1	0	5	4	5	0	1	1	1	1	0	1	4	4	2	2	2	3	2	3	4	3	4	3	4	3	3	3	3	3	4	1	2	3	3	1	2	2	1
4	5	4	1	1	2	0	5	0	0	4	1	4	5	1	2	1	0	0	1	0	1	3	3	3	3	4	3	3	3	3	3	3	4	3	4	4	4	3	3	3	3	3	3	3	2	3	2
2	2	1	0	2	0	0	2	0	0	0	0	1	0	1	1	0	0	0	0	0	1	4	3	2	2	3	4	3	4	4	4	4	3	4	4	4	3	3	2	2	4	4	4	4	1	2	1
1	0	0	0	0	0	1	1	1	0	0	0	0	0	0	0	0	0	0	0	0	1	3	3	3	3	3	3	4	3	4	3	3	3	3	4	3	3	3	3	4	4	4	3	3	2	1	1
5	5	5	0	0	6	0	5	0	0	0	2	5	5	4	4	1	0	3		2	0	4	3	1	1	2	2	2	2	2	2	2	1	2	2	2	3	2	2	3	4	3	2	4	3	4	4
3	4	4	1	3	4	1	5	1	0	1	3	3	3	2	3	1	1	1	1	4	1	3	3	3	3	4	3	3	3	3	3	2	3	3	3	3	3	3	3	2	3	4	3	2	3	4	2
3	3	2	1	3	3	1	3	1	2	2	1	3	3	0	1	2	1	1	2	2	2	4	3	4	3	3	2	3	3	3	2	3	4	3	4	3	2	4	3	3	4	2	3	3	3	2	2
1	1	1	0	1	1	0	1	0	1	1	1	4	3	1	1	0	0	0	1	0	1	4	2	1	2	2	2	4	2	3	2	2	2	2	3	2	3	3	3	1	2	1	1	1	1	1	1
4	5	5	0	0	3	0	3	0	0	0	1	3	3	0	3	1	0	0	0	1	4	4	3	3	3	3	3	3	3	4	3	3	3	3	4	3	4	3	3	4	3	3	3	3	2	3	1
5	6	0	1	1	3	0	6	0	4	4	2	5	5	2	1	0	0	1	5	1	3	4	3	2	2	2	2	2	2	4	3	3	2	3	3	2	2	2	4	3	4	3	2	2	2	2	2
5	4	5	2	4	4	1	5	1	3	3	2	5	5	4	4	1	1	2	4	1	4	2	3	2	1	2	2	2	2	4	3	2	2	2	3	2	3	2	2	4	4	4	4	4	3	3	4
2	1	3	0	0	2	0	3	0	4	4	0	1	5	1	1	0	0	0	1	1	1	4	3	2	2	2	3	3	2	3	3	3	2	3	4	2	3	2	3	3	3	3	3	2	2	2	3
5	5	5	1	5	5	2	6	2	6	5	2	4	6	4	6	2	2	2	5	2	4	3	3	1	1	2	1	1	1	2	1	1	2	1	4	1	2	1	1	1	2	2	1	2	2	2	4
1	2	2	0	1	1	1	1	0	0	1	1	1	1	0	1	1	1	0	0	0	2	3	2	3	3	3	3	3	3	3	3	3	3	3	3	3	3	3	3	3	3	3	3	3	2	2	1
4	5	2	0	2	1	3	3	0	4	1	0	6	2	0	0	0	0	0	1	0	1	3	3	3	3	3	2	3	3	3	3	4	3	2	2	3	3	2	3	3	3	3		2	3	2
3	6	5	1	3	2	1	6	1	1	0	2	2	6	0	0	1	2	0	1	2	1	3	3	3	2	2	2	3	3	3	2	2	2	2	3	2	2	2	3	3	2	3	2	2	2	2	1
2	2	1	5	0	0	1	1	0	0	0	2	4	1	1	1	1	1	1	0	1	1	3	2	3	3	3	3	3	3	4	3	3	3	3	3	3	3	3	3	3	3	3	3	3	2	2	2
5	4	4	2	2	4	3	4	1	0	4	5	5	5	1	3	2	3	6	4	2	5	4	3	1	1	2	3	3	3	2	3	2	2	3	2	3	4	3	3	3	2	3	2	1	2	3	2
1	2	1	2	1	1	1	1	1	1	1	1	1	1	1	1	1	1	1	0	1	1	4	3	3	3	4	4	4	4	4	4	4	3	4	1	3	4	3	3	4	4	4	4	4	2	3	2
2	1	1	0	2	1	2	4	1	1	0	3	1	0	0	0	2	1	4	0	3	3	3	2	4	4	3	3	3	3	3	3	4	2	3	4	3	2	3	3	4	4	4	2	2	3	3	2
1	5	5	0	0	0	1	1	1	0	0	1	1	1	0	0	0		0	0	1	1	4	2	3	3	3	3	3	3	4	3	3	2	3	4	2	3	3	3	4	4	4	4	4	2	2	2
3	4	5	1	3	2	1	5	1	1		2	5	4	3	3	0	1	1	5	1	1	4	2	4	2	2	3	3	2	3	2	3	3	3	2	3	3	3	2	2	3	3	3	3	2	2	1
5	5	6	0	1	3	0	6	4	2	2	4	5	6	2	2	4	1	1	4	2	3	3	3	3	3	3	2	1	3	4	2	3	2	3	4	3	2	2	3	3	4	4	3	3	2	2	2
5	3	3	0	0	1	6	2	0	0	0	1	6	1	0	0	0	0	0	0	5	1	3	2	4	4	4	4	4	4	4	3	3	4	4	4	4	3	3	3	4	2	3	3	4	2	2	3
5	6	6	0	5	6	0	5	1	3	4	3	4	4	3	3	3	1	1	2	1	4	4	3	2	2	3	3	4	3	4	2	4	2	3	4	4	3	4	4	3	4	4	4	1	2	2	1
6	6	6	0	0	3	0	5	0	0	0	3	2	4	0	0	1	1	2	3	1	2	4	3	2	2	2	3	3	2	4	4	3	3	2	4	3	3	3	3	1	2	2	3	2	2	2	2
5	6	6	6	0	1	0	6	0	0	0	5	6	6	0	4	1	1	0	5	1	0	3	2	3	3	3	3	3	3	4	3	3	2	3	3	3	3	3	3	2	2	2	2	2	2	2	2
1	1	0	0	0	1	0	1	0	0	0	0	1	1	0	1	0	0	0	0	1	1	4	2	4	4	4	4	4	4	4	3	4	3	4	4	3	3	3	3	4	4	4	3	4	2	3	2
4	5	3	3	1	2	1	5	5	0	0	1	3	5	1	1	1	1	0	0	1	0	3	2	2	2	2	2	3	2	3	2	3	2	3	3	3	3	3	4	4	4	4	4	1	2	4	1
5	5	6	0	4	5	1	6	1	4	4	2	6	6	4	5	1	1	1	5	1	4	3	3	1	1	2	2	2	2	3	1	2	1	2	3	4	3	4	4	4	2	4	3	3	2	3	3
4	6	5	0	4	5	1	4	0	3	2	2	4	5	1	3	1	0	0	0	1	1	4	2	2	2	2	2	3	3	3	3	2	2	3	3	3	3	3	2	3	4	3	3	4	2	2	1
1	1	1	1	1	1	1	1	1	0	0	1	1	1	1	1	1	1	1	0	5	1	3	3	1	1	2	3	3	3	3	2	3	3	4	3	3	3	4	3	3	3	3	2	3	3	3	3
2	3	3	0	1	0	0	2	0	0	0	1	3	2	0	0	1	0	0	0	1	2	4	4	4	4	4	3	4	4	4	4	3	4	4	4	4	4	4	4	2	4	4	3	2	2	2	1
4	4	5	0	3	5	1	5	0	3	4	1	4	4	3	4	1	1	2	3	1	4	4	1	3	3	3	3	3	2	2	3	4	4	4	3	2	2	2	3	2	4	3	4	3	2	3	3
1	3	1	0	0	1	0	2	0	0	0	0	1	1	0	1	0	0	0	1	1	0	4	3	3	3	4	3	3	3	4	3	3	2	3	3	3	2	2	3	4	4	4	3	3	2	2	2
4	5	5	1	1	4	1	5	0	4	0	2	4	4	5	5	1	1	2	2	5	3	2	3	1	1	1	2	1	1	4	3	3	2	2	3	2	2	2	3	4	4	4	4	3	3	3	4
3	4	3	2	1	2	1	4	2	2	3	3	3	4	4	3	3	2	3	4	3	3	3	2	3	2	2	2	2	2	3	2	2	2	2	3	2	2	2	3	2	2	2	2	2	2	2	2
5	5	3	1	3	2	0	5	3	2	2	1	5	3	0	1	1	0	3	4	0	1	3	2	2	1	2	2	2	3	3	2	3	2	2	3	3	3	3	3	2	4	3	3	2	2	3	2
4	4	2	0	0	1	0	2	1	0	0	2	1	1	0	1	4	1	2	0	5	0	4	2	2	3	3	3	4	4	4	4	4	4	4	4	4	4	4	4	2	4	4	3	3	1	3	2
0	2	1	4	1	1	1	1	4	0	0	1	0	0	0	0	0	1	1	0	0	1	4	2	3	3	3	3	3	3	4	3	4	4	4	3	2	3	2	4	4	4	4	3	4	2	3	1
2	5	2	0	0	2	0	5	0	0	0	1	1	1	0	0	0	0	0	1	0	1	4	3	1	1	3	3	3	3	3	3	3	4	4	3	4	4	4	4	4	4	4	4	4	3	4	2
1	6	2	0	0	1	0	2	0	0	0	0	1	1	0	0	0	0	0	0	0	0	3	2	3	3	3	3	3	3	4	3	3	3	3	4	3	3	3	3	3	3	3	3	2	2	2	1
1	2	1	1	1	4	1	2	3	5	4	1	2	1	4	2	3	2	5	2	5	3	2	1	3	3	4	2	3	3	1	4	3	4	3	4	3	3	3	3	2	3	3	3	1	4	2	2
5	5	6	2	5	5	0	5	3	4	1	4	3	5	0	2	5	3	4	3	4	0	4	2	2	2	4	3	4	3	4	4	3	2	4	4	4	4	4	4	4	3	3	4	4	2	3	1
5	6	6	1	4	5	1	5	1	4	4	2	5	5	4	4	2	1	2	4	3	2	2	2	1	1	3	3	3	3	3	3	3	4	3	3	2	2	2	3	4	3	4	4	4	2	2	1
3	5	1	0	2	2	1	5	1	5	2	4	6	6	2	2	3	2	2	2	3	2	4	2	2	2	2	2	2	2	4	4	2	4	2	3	2	2	2	2	2	2	3	3	2	3	3	2
5	5	5	0	4	4	1	6	0	0	0	4	5	5	4	2	2	1	1	3	1	5	4	3	3	2	4	4	3	3	2	2	2	2	2	4	4	3	3	2	4	4	4	3	3	3	3	2
5	4	4	1	5	5	1	0	1	0	2	5	0	4	5	0	4	2	2	0	2	3	3	2	3	2	2	1	1	2	3	3	2	2	2	4	2	3	2	2	4	3	3	3	3	3	2	1
1	1	2	3	1	4	1	3	2	1	2	4	2	3	1	2	2	2	3	1	2	1	3	2	2	1	2	2	2	2	3	2	2	2	3	3	3	2	2	3	2	2	2	3	3	3	3	3
1	3	4	0	0	0	0	2	0	0	0	1	4	4	0	0	1	1	1	0	1	1	3	3	4	2	3	3	3	4	4	2	4	4	4	4	3	2	3	2	2	4	2	2	2	1	2	2
3	3	3	0	2	3	0	3	1	6	0	1	3	4	3	1	0	1	1	1	1	1	3	3	3	3	3	3	3	3	4	3	3	3	3	4	3	3	3	3	3	4	4	4	3	3	2	1
3	3	3	1	1	3	2	4	1	1	1	1	4	2	1	2	3		3	1	5	1	3	2	3	2	2	2	2	2	3	3	3	2	3	3	4	3	3	3	3	3	3	3	3	1	2	1
0	0	0	0	0	0	0	0	0	0	0	0	0	0	0	0	0	0	0	0	0	0	4	4	4	1	4	4	4	4	4	1	4	1	4	4	4	4	4	4	1	4	4	4	4	1	1	1
2	4	4	3	0	1	1	5	0	0	0	2	5	3	1	0	2	1	1	1	1	2	4	2	3	4	3	4	3	2	4	4	2	2	3	3	3	2	2	2	3	3	2	2	3	4	3	3
2	2	1	1	4	2	1	2	1	0	0	3	3	2	2	2	1	1	3	0	1	2	3	2	2	2	2	2	2	2	4	2	3	2	2	3	3	3	2	3	3	3	4	3	3	2	2	2
5	4	4	0	0	1	0	3	0	2	2	2	2	3	0	0	0	0	0	2	1	1	4	3	4	4	4	3	4	3	4	2	3	3	4	3	4	4	4	4	4	4	4	4	4	1	2	1
5	5	5	0	4	4	0	6	1	4	4	2	5	5	4	4	1	1	1	4	2	4	3	4	1	1	2	2	2	1	3	2	2	2	1	4	3	2	2	4	4	2	4	3	3	1	3	2
5	6	6	0	2	5	0	6	0	1	1	2	5	5	0	0	0	0	0	0	1	2	4	4	4	3	4	4	4	4	4	4	4	4	4	3	4	4	4	4	4	4	4	4	4	1	2	1
6	6	6	1	2	4	1	6	0	1	2	4	2	6	0	1	1	1	1	5	2	2	3	3	4	4	3	4	3	4	4	4	3	4	4	3	3	3	3	3	3	4	4	2	4	1	2	2
5	4	3	1	0	6	0	5	0	0	0	3	3	6	5	5	1	4	0	3	1	0	4	2	1	2	4	3	1	3	4	1	2	2	4	4	3	4	2	4	1	3	4	1	1	1	1	1
3	3	4	0	1	5	0	4	0	1	1	3	4	4	2	4	3	1	0	1	4	2	4	3	2	2	3	4	3	2	3	3	3	4	4	3	4	3	4	3	4	4	4	3	4	2	3	2
1	3	1	0	0	4	0	3	0	0	0	0	1	2	0	1	0	1	1	0	1	1	4	2	3	3	3	3	3	2	4	4	3	3	3	4	3	3	3	3	3	3	1	3	1	2	2	1
3	3	3	3	3	3	1	3	1	3	3	1	3	3	3	3	1	1	1	3	2	3	4	2	3	2	3	3	3	3	4	3	4	3	4	4	3	3	4	4	2	3	3	4	3	3	3	2
3	3	3	1	0	2	0	4	0	0	1	1	2	5	0	2	1	1	0	0	1	1	4	3	3	3	3	4	3	3	4	2	3	3	4	3	4	4	4	4	4	4	4	4	4	3	3	2
5	3	4	2	0	6	3	6	0	5	5	4	4	6	1	6	2	2	1	4	2	5	3	2	3	2	3	2	2	2	4	2	2	2	2	2	2	2	3	3	3	3	3	2	3	3	2	3
2	4	1	0	0	5	0	4	0	4	4	2	4	2	0	2	1	1	1	0	2	2	3	2	2	2	3	3	2	3	3	3	3	4	3	4	3	4	4	4	4	4	4	4	4	2	3	1
3	1	2	3	3	3	4	3	3	0	2	3	1	2	1	1	4	4	4	0	4	2	3	3	3	3	3	3	3	3	2	3	3	4	3	3	3	3	3	3	4	4	4	3	4	2	2	2
4	5	4	0	1	2	0	4	0	0	2	2	5	5	0	1	0	0	0	1	1	0	4	2	3	3	4	3	3	3	4	4	4	3	4	3	3	3	3	3	2	3	4	3	2	2	4	2
5	5	5	1	1	5	2	5	0	1	1	4	4	4	1	4	4	4	4	3	4	3	3	3	2	2	4	3	3	3	1	2	3	3	3	2	2	3	3	2	2	2	1	2	2	3	3	3
2	2	1	1	1	2	2	3	0	0	0	1	1	1	0	1	2	0	1	1	1	1	4	2	2	2	2	2	2	2	2	1	2	2	2	3	3	2	3	3	4	4	4	4	4	3	3	1
4	5	5	0	4	4	1	5	0	3	3	2	4	5	1	1	1	0	1	5	2	3	3	3	2	3	3	3	3	3	3	4	3	3	3	3	3	2	3	3	3	3	4	3	4	3	3	4
1	1	1	3	0	1	0	1	0	0	0	0	0	0	0	0	0	0	0	0	0	1	4	2	3	3	3	3	3	3	4	3	3	3	3	4	3	3	3	3	4	4	4	4	4	2	2	1
2	3	5	1	1	3	1	4	1	0	1	3	1	1	1	2	1	0	1	1	1	1	3	2	3	3	3	3	3	3	2	2	3	3	3	3	2	3	3	3	3	3	3	2	3	3	3	3
0	0	1	1	0	1	1	1	0	0	0	0	0	0	0	1	1	1	1	0	1	0	3	3	2	2	2	3	3	3	4	3	2	2	3	4	4	4	4	4	4	4	4	4	4	2	2	1
3	4	5	0	1	3	0	3	0	1	1	2	2	2	0	1	2	0	0	1	1	1	4	3	2	3	4	4	4	4	3	3	3	3	3	4	2	3	2	3	4	4	4	3	4	2	3	3
4	6	5	1	3	3	1	4	0	2	5	2	4	4	3	2	4	2	5	4	2	5	3	1	2	1	1	2	2	2	3	3	3	2	2	3	3	3	3	4	2	2	2	2	2	3	3	3
2	1	1	5	0	1	1	2	2	1	2	2	1	2	1	1	1	1	1	1	2	2	3	1	3	3	3	3	4	3	4	4	3	3	3	3	3	4	4	4	4	4	4	4	4	3	2	2
4	6	1	0	0	1	0	1	1	0	0	0	1	1	0	1	0	0	0	0	0	1	4	1	2	2	3	3	2	4	3	3	3	2	4	4	4	4	4	4	4	4	4	3	4	4	4	1
4	4	4	1	4	5	0	5	4	0	0	4	2	3	2	2	4	2	2	2	3	1	3	2	2	2	2	2	2	2	4	3	3	3	3	2	3	3	3	3	4	4	4	4	4	3	3	3
3	3	2	1	0	5	2	4	1	2	4	1	2	3	3	5	1	0	0	3	1	2	4	2	3	3	4	3	3	3	3	3	3	3	3	3	3	3	3	4	4	4	4	3	3	3	4	2
4	5	2	0	1	2	0	5	0	1	1	1	4	5	0	1	1	1	1	1	3	4	3	3	3	3	4	3	3	3	4	4	3	2	3	1	4	2	3	4	4	2	4	3	1	2	2	2
2	4	3	1	2	3	0	4	1	0	0	2	2	1	0	2	1	1	1	0	1	1	3	2	2	2	3	2	2	2	3	3	3	2	2	3	3	3	3	3	3	4	4	4	4	3	3	3
4	5	5	1	6	5	4	5	3	1	5	4	2	2	3	3	3	3	6	3	0	2	2	1	1	1	1	2	2	2	2	3	3	2	2	3	3	2	3	2	1	2	3	2	2	3	3	4
1	1	0	1	5	1	0	1	0	1	1	1	1	0	1	0	0	0	0	0	0	0	3	2	2	2	3	4	3	3	4	3	3	2	3	4	2	3	3	4	4	3	4	4	4	3	3	3
1	5	5	0	5	4	1	6	0	4	4	1	4	6	3	3	1	1	1	1	1	2	4	2	2	2	2	3	3	3	4	2	3	1	2	3	3	2	3	4	4	3	4	4	4	1	2	1
4	4	4	2	4	4	1	4	2	4	4	1	4	4	4	4	1	1	1	4	1	4	3	3	2	2	3	2	2	2	3	4	3	2	2	3	2	3	2	4	4	4	4	4	1	2	4	2
2	2	1	3	2	2	0	0	4	1	0	0	1	3	1	1	0	1	1	0	0	2	4	4	2	2	3	2	3	3	4	3	3	2	3	4	4	3	4	4	1	2	2	3	2	3	3	1
3	5	5	1	2	5	1	5	1	3	3	1	3	5	0	2	0	0	0	1	1	2	4	3	2	2	3	3	4	3	3	3	3	3	3	3	3	3	3	2	3	3	3	3	3	2	2	2
2	3	3	1	0	2	1	2	0	0	0	0	1	1	1	2	0	0	0	0	1	1	3	3	4	3	3	3	3	3	3	3	3	3	4	4	3	4	3	4	4	3	4	3	2	2	2	1
5	5	5	1	2	3	1	5	0	1	1	4	3	2	1	1	4	5	5	1	2	1	3	2	2	1	4	3	3	2	3	4	2	2	3	3	3	2	3	4	3	2	3	2	3	2	4	2
4	4	5	0	0	3	1	5	0	0	0	1	4	3	0	3	1	1	1	4	1	2	3	3	1	1	2	2	2	2	3	3	2	2	1	3	2	2	3	2	3	3	2	2	2	3	3	2
2	4	2	1	5	5	0	4	0	0	1	0	1	3	2	3	1	0	1	0	1	1	4	3	2	2	3	3	2	3	3	4	4	4	3	4	2	1	1	2	3	4	3	3	2	4	4	4
5	5	5	1	4	5	1	5	1	1	2	3	5	5	2	4	5	3	5	2	3	3	4	2	2	2	4	2	3	2	3	4	2	3	2	3	2	2	2	3	4	3	4	3	3	3	3	3
3	5	5	1	3	2	1	4	2	1	3	3	3	2	1	1	1	1	2	2	3	1	3	2	3	2	2	2	3	2	3	4	2	2	3	3	3	2	3	3	3	2	3	2	2	3	4	2
5	6	6	2	0	5	1	6	0	0	0	3	2	5	0	2	3	2	2	4	5	1	4	3	3	2	4	2	3	2	3	3	2	3	2	4	2	3	2	3	3	2	3	2	2	2	1	1
3	5	6	1	2	3	1	4	0	3	4	5	5	4	1	4	1	6	5	0	1	5	3	3	1	1	4	3	3	2	2	3	1	2	2	2	3	4	2	3	3	3	4	3	2	3	2	1
6	6	6	1	4	4	1	6	0	4	4	3	5	6	4	5	2	1	2	5	1	5	2	1	1	2	4	2	2	1	2	3	2	2	3	4	2	2	2	2	2	1	3	2	3	4	4	4
2	2	1	1	1	2	1	1	1	0	0	2	2	0	0	1	1	2	2	1	1	2	4	2	3	2	4	3	3	3	4	2	3	2	3	3	3	3	3	3	4	4	4	3	4	2	2	2
3	5	5	0	1	2	0	4	0	0	0	1	2	3	1	1	1	0	1	1	0	2	3	2	2	3	3	3	3	3	4	2	3	2	3	4	3	2	2	3	4	3	4	3	3	3	2	2
3	3	3	1	0	3	1	2	0	0	0	1	0	2	0	2	1	1	0	0	1	1	3	2	2	2	3	3	3	3	4	2	4	2	3	4	3	3	3	2	1	4	3	3	2	2	3	2
3	5	3	0	4	4	1	5	1	0	0	3	3	3	5	4	3	2	3	1	5	2	3	3	2	2	3	2	3	2	4	3	3	3	3	4	3	3	3	3	3	3	3	3	3	2	3	1
3	4	2	4	0	1	0	2	1	0	0	1	4	3	2	1	2	1	1	0	0	0	4	2	2	2	4	4	3	3	3	4	3	3	2	4	3	3	2	4	3	3	4	3	2	2	3	3
4	5	5	0	2	4	1	5	1	2	6	5	3	5	0	3	2	5	5	0	2	4	3	3	2	1	2	2	2	1	3	2	2	2	3	3	3	3	3	3	2	2	2	3	3	3	3	2
3	5	3	0	3	3	0	3	0	3	3	0	3	3	3	3	0	0	0	3	0	3	4	2	3	2	2	3	3	3	4	3	4	3	4	4	4	4	4	4	4	4	4	4	4	1	2	1
1	2	0	2	1	2	1	1	0	0	0	5	1	0	2	1	1	2	4	0	2	1	2	2	1	1	1	1	2	1	3	2	3	2	2	4	2	2	2	4	4	4	4	3	4	4	3	4
2	1	1	3	0	1	2	1	2	0	0	4	1	1	0	1	3	2	3	0	3	1	3	2	2	2	3	2	3	2	3	3	3	3	3	3	3	2	3	3	4	4	4	4	4	2	2	3
2	3	3	2	0	1	1	1	2	0	2	1	1	4	1	1	2	3	1	1	1	1	4	2	3	2	3	3	3	3	4	4	3	3	3	4	3	3	3	3	3	3	4	4	4	3	3	2
5	5	5	1	5	5	2	5	6	6	6	5	5	4	3	3	1	0	6	5	2	0	3	2	2	1	2	2	3	2	3	2	3	3	2	2	3	3	3	3	2	2	2	2	3	3	2	2
4	3	3	1	0	2	1	4	1	0	0	3	3	3	0	2	2	2	3	2	1	1	4	2	1	2	2	3	3	3	4	3	3	3	3	3	3	2	2	2	1	2	2	3	2	2	2	1
5	5	5	1	0	5	1	5	0	0	0	2	4	5	1	5	2	1	1	1	1	1	3	2	3	3	3	3	3	3	4	3	2	3	3	3	3	3	3	3	2	2	2	2	2	2	3	1
3	4	2	5	1	4	0	5	1	0	0	1	1	1	1	1	1	0	0	0	0	1	4	1	3	3	4	4	4	4	3	3	3	3	3	3	4	3	4	3	3	4	4	3	3	2	2	1
6	5	5	1	2	2	1	5	0	1	4	4	4	4	4	4	0	0	2	2	1	4	3	3	3	2	3	3	3	3	3	3	3	2	3	3	4	3	2	3	3	3	3	3	3	4	4	4
5	5	6	1	4	6	2	6	0	4	6	2	6	5	6	4	2	0	1	6	2	5	3	2	4	3	4	2	3	2	1	2	3	1	3	2	3	3	3	3	4	4	4	4	4	2	2	1
4	6	3	0	1	5	1	1	4	0	0	4	2	2	1	1	4	1	4	0	4	2	2	3	2	2	4	3	2	2	2	2	3	3	3	3	2	2	3	4	2	4	4	4	2	3	4	4
0	4	4	1	4	1	0	2	0	0	0	2	3	1	0	1	0	1	1	0	1	2	4	1	2	3	2	4	2	4	4	3	3	4	4	4	3	3	3	4	3	3	3	4	4	2	3	3
4	6	5	1	4	1	0	3	0	0	4	1	1	1	0	2	0	0	1	0	5	0	2	2	2	1	4	3	3	3	2	4	4	3	2	1	2	3	4	4	1	3	4	1	4	4	3	2
4	3	3	3	3	3	1	3	3	3	3	3	3	4	3	3	2	2	3	3		3	4	1	1	2	2	3	3	2	3	2	3	2	3	3	2	3	2	3	3	3	3	3	2	3	2	1
5	5	5	0	3	5	0	5	1	3	3	1	3	4	3	5	1	0	0	1	1	4	3	3	3	3	3	3	3	3	3	4	3	3	4	3	3	3	3	3	2	3	3	2	2	2	2	2
2	1	0	3	0	1	4	2	2	0	2	2	1	2	3	2	3	2	2	1	3	1	4	2	3	2	3	3	3	3	3	3	3	3	3	3	2	3	3	3	3	3	3	3	3	2	3	2
2	2	3	0	0	6	0	5	0	1	1	3	4	3	0	6	1	1	1	1	0	0	4	2	2	2	2	2	2	2	3	3	3	2	3	3	3	3	3	3	3	3	3	2	3	1	2	1
1	3	1	0	0	4	0	3	0	0	0	1	1	0	0	0	0	1	1	0	0	1	4	3	1	1	1	2	2	2	4	4	3	1	2	3	3	4	4	4	4	4	4	4	4	1	1	1
1	1	1	1	1	2	2	1	6	1	1	1	2	1	1	2	2	2	2	0	1	1	4	3	3	3	3	3	3	2	4	4	4	3	3	3	2	3	2	4	4	4	4	3	4	2	2	1
1	1	4	0	0	4	1	4	0	5	1	1	2	2	1	1	1	1	1	0	1	1	3	2	2	2	3	3	4	3	3	3	3	3	3	4	3	3	3	3	2	3	4	3	3	2	3	2
5	5	5	0	4	5	0	5	0	6	6	0	5	5	4	4	1	0	0	3	1	4	3	3	3	3	3	3	3	2	3	3	3	3	4	3	2	2	2	3	2	3	2	3	3	3	3	4
5	6	5	1	5	5	1	5	0	5	5	2	5	5	5	5	1	1	1	4	2	4	4	3	3	2	3	3	4	4	4	3	3	4	3	4	4	4	4	4	2	2	3	3	2	3	3	1
1	1	1	1	0	1	1	1	0	0	0	1	0	1	0	1	1	0	1	0	0	1	3	3	2	1	3	2	3	2	3	2	3	2	2	4	4	3	3	3	3	4	4	4	3	2	2	3
3	3	3	0	3	3	0	3	0	3	3	0	3	3	3	3	0	0	0	3	0	3	4	3	4	4	4	4	4	4	4	4	4	4	4	4	4	4	4	4	4	4	4	4	4	4	4	1
3	3	2	4	0	0	3	3	3	0	0	3	0	3	0	2	0	0	0	3	3	3	3	3	4	3	3	3	4	3	4	4	2	3	2	3	3	3	3	3	3	3	3	3	3	3	2	2
1	1	0	1	0	1	1	0	0	0	0	1	0	0	0	0	1	1	0	0	1	0	1	4	4	4	3	3	4		4	3	4	3	3	4	4	4	3	4	3	3	4	3	3	2	2	1
1	1	2	4	0	1	0	2	0	0	0	2	1	0	0	1	1	0	0	0	1	1	3	2	1	1	2	4	3	2	4	3	3	3	3	4	3	3	3	3	1	4	3	2	2	2	3	2
3	5	4	0	1	3	1	3	3	1	1	1	2	3	2	2	1	1	1	1	1	2	3	3	2	2	3	2	2	2	3	2	3	2	3	3	3	3	3	3	3	3	3	3	2	2	2	2
5	5	5	0	4	6	1	6	0	5	4	2	6	6	6	6	0	0	0	6	0	4	3	2	1	1	2	3	2	2	4	3	3	2	4	3	3	3	3	3	1	4	4	3	1	3	4	3
5	5	5	0	1	5	1	5	1	1	3	3	5	4	1	3	2	2	2	0	1	3	4	3	3	3	2	3	3	2	4	2	2	3	3	3	3	3	3	3	3	3	3	2	3	2	2	1
3	3	3	0	1	1	0	4	0	2	3	1	3	1	0	2	0	0	0	2	2	0	4	2	2	2	4	3	4	3	3	3	3	2	3	4	4	4	4	4	4	4	4	4	4	2	2	1
2	4	5	0	2	3	0	3	1	1	0	1	3	5	1	3	1	1	0	1	0	1	4	3	4	4	4	3	4	3	4	3	3	4	4	4	4	4	4	4	3	2	3	3	3	1	2	1
1	1	0	0	0	1	0	1	0	0	0	0	1	1	0	0	0	0	0	0	0	0	3	2	3	3	3	3	3	3	3	3	4	4	4	4	3	3	3	3	4	4	4	4	4	2	2	3
1	5	3	0	4	2	0	4	1	5	2	1	2	5	4	3	0	0	0	1	1	3	4	3	3	3	3	3	2	4	4	2	3	3	3	4	3	3	2	3	3	3	3	3	3	3	3	2
2	3	5	0	0	1	0	1	0	1	0	0	6	6	0	4	0	0	0	0	0	1	3	2	3	3	3	3	3	3	2	3	3	3	3	2	3	3	3	3	3	3	3	3		3	3	3
1	3	2	0	0	4	1	4	1	1	3	1	1	3	3	4	1	1	1	0	0	1	4	1	3	3	4	3	3	3	4	4	4	3	4	4	3	3	3	3	2	4	4	3	2	2	2	1
5	5	5	0	4	4	1	5	1	5	5	2	6	5	5	5	2	2	2	5	3	1	4	2	2	3	4	2	4	4	1	2	2	3	3	1	4	4	3	4	3	3	3	2	3	3	3	2
4	3	5	2	5	5	1	4	0	2	2	3	2	4	2	4	2	2	2	2	3	2	3	2	2	2	2	3	2	1	3	3	3	2	2	4	1	2	2	3	4	3	4	4	4	2	2	2
5	5	2	0	4	5	1	5	0	4	5	1	5	5	5	4	1	0	1	3	1	2	4	2	3	3	3	4	4	3	3	4	3	2	3	3	3	3	3	4	4	4	4	4	4	3	2	3
5	6	5	1	4	6	1	6	0	6	6	2	6	6	5	5	2	2	1	5	1	4	4	3	1	1	1	1	1	2	3	2	1	1	2	3	2	3	2	3	3	2	3	2	2	3	3	2
2	3	2	4	1	3	4	2	3	0	1	6	4	1	2	1	4	4	4	1	4	1	3	2	2	2	2	2	2	3	2	2	2	2	2	3	2	2	2	2	2	2	3	2	2	2	1	1
5	6	5	1	5	5	1	5	0	5	4	1	4	3	2	5	4	2	2	5	2	1	2	4	1	2	3	1	1	3	3	2	1	3	2	2	2	2	2	2	4	4	4	2	3	3	3	3
3	2	3	1	1	1	1	3	4	0	1	6	1	1	1	1	3	1	1	0	1	1	3	2	2	2	2	2	2	2	3	2	3	2	2	3	2	2	2	3	2	2	2	2	2	3	3	2
1	0	1	1	0	1	0	1	0	0	0	1	1	1	0	0	0	1	4	1	1	1	4	2	2	2	3	3	3	3	4	2	3	2	4	4	3	2	4	4	4	3	4	4	4	2	2	2
2	2	3	2	1	1	1	2	1	0	1	1	2	2	2	1	2	1	1	0	2	1	3	3	2	2	4	2	3	3	3	3	3	3	3	3	3	3	2	4	4	4	4	4	4	2	3	2
3	5	5	0	2	3	0	5	1	3	0	5	1	4	2	1	1	3	3	0	1	1	3	2	3	2	3	3	2	2	3	4	3	3	3	3	3	3	3	3	4	4	4	3	1	3	3	2
3	5	3	1	3	5	1	3	0	6	6	3	5	6	4	3	0	0	3	3	2	4	3	4	2	2	3	3	4	3	4	3	3	3	3	3	3	3	4	4	4	4	4	4	4	2	2	2
2	3	3	1	0	2	1	2	0	0	1	2	3	2	0	1	1	1	1	1	4	1	3	1	2	1	2	2	2	2	3	2	2	2	2	3	2	2	2	2	2	3	3	3	3	3	3	2
3	3	3	0	0	4	1	2	0	0	0	1	2	2	2	1	0	0	1	1	1	2	3	3	3	2	3	3	2	3	3	3	3	3	3	3	3	3	3	2	4	3	3	3	3	2	2	2
2	4	2	1	4	4	1	4	1	1	0	5	3	0	1	1	5	4	3	1	0	4	3	3	2	3	3	3	2	2	4	1	2	3	3	4	2	3	3	3	1	1	1	1	2	3	2	4
2	1	2	0	0	0	0	2	0	1	1	0	1	0	1	1	0	0	0	0	0	2	4	2	3	3	3	3	3	2	4	3	4	3	3	3	4	4	4	4	3	4	3	4	3	2	4	2
5	6	6	1	3	4	3	5	1	4	4	3	3	4	3	4	2	1	1	4	2	4	2	3	2	2	2	2	2	2	3	1	2	2	3	2	3	3	3	4	2	2	2	2	2	2	3	2
2	3	2	0	1	2	0	3	0	1	1	1	1	2	1	1	0	1	1	2	1	1	4	2	2	2	3	3	3		3	3	3	3	3	3	3	3	3	2	3	4	4	3	4	2	2	1
5	5	5	0	4	4	1	5	0	3	4	2	5	5	3	5	2	1	1	5	1	5	4	3	3	2	3	2	3	3	2	2	3	3	3	3	3	3	3	3	4	2	3	3	3	3	3	2
3	3	2	0	2	2	0	4	0	0	0	1	2	2	0	1	1	0	1	1	1	1	4	3	2	2	3	3	3	3	3	2	3	3	3	3	2	3	2	3	3	4	4	2	1	2	1	2
5	5	5	0	4	5	1	6	1	4	5	2	5	5	5	4	0	1	1	5	2	5	2	2	1	1	1	2	1	2	1	2	2	1	2	4	2	2	2	3	1	2	2	2	2	4	3	3
2	3	3	5	0	1	4	3	3	0	1	1	0	3	1	3	0	2	2	0	1	1	4	2	3	3	3	3	3	3	3	3	3	3	3	4	3	3	3	3	3	4	4	3	3	2	3	2
1	1	0	1	0	3	1	1	0	0	0	1	1	0	0	1	1	1	1	0	1	1	3	2	2	2	3	3	2	2	3	3	3	2	3	3	3	2	3	2	4	4	4	4	3	2	4	4
3	4	2	0	1	4	1	4	0	0	1	2	5	3	0	1	0	0	1	1	0	1	4	3	3	3	3	4	3	3	4	2	3	3	3	3	3	3	3	3	3	3	4	2	3	2	2	2
5	5	4	2	0	5	3	5	0	2	1	3	5	6	0	1	5	1	1	3	2	3	2	3	2	2	2	2	2	2	3	2	2	2	2	3	2	2	2	2	2	2	2	2	2	3	3	3
4	4	4	1	0	2	2	3	1	0	0	2	3	3	1	1	1	1	1	2	1	1	4	4	2	2	3	3	3	3	4	2	3	3	3	3	3	3	3	3	3	3	3	3	3	2	2	1
1	2	2	5	0	1	0	2	4	0	0	1	1	0	0	0	1	1	1	0	1	1	3	3	2	2	3	3	2	2	4	3	4	4	3	4	3	3	3	4	4	4	4	4	4	1	3	2
4	5	4	1	4	4	1	5	0	5	4	2	5	5	4	5	2	0	1	5	1	5	4	3	1	1	2	2	3	3	2	3	2	2	3	2	2	3	2	3	4	4	3	3	2	3	2	2
6	6	6	1	0	6	1	6	0	1	3	5	4	6	0	5	3	1	2	6	2	2	4	3	1	1	1	2	2	2	2	2	2	2	2	3	3	3	3	2	2	2	2	2	3	4	3	3
2	2	2	1	0	0	1	2	0	0	0	6	0	1	0	0	1	0	2	0	5	0	4	3	2	2	3	3	3	2	4	2	3	3	3	4	3	4	3	3	4	4	4	3	2	2	2	1
3	5	4	1	0	3	1	5	0	0	4	3	3	4	0	4	2	1	1	2	3	1	4	3	2	2	1	3	2	3	1	3	4	4	4	4	4	3	3	4	2	2	2	2	1	2	3	3
1	2	3	1	0	6	1	5	0	1	1	4	2	1	0	1	1	0	1	1	5	1	3	2	3	3	3	3	3	3	3	3	2	2	3	3	3	3	3	3	3	4	3	3	3	2	3	2
4	5	5	0	0	6	1	4	0	0	0	1	4	4	1	4	0	0	1	0	1	1	3	2	1	1	2	3	2	2	1	3	3	3	1	2	2	2	2	3	3	3	3	2	2	2	2	4
3	5	5	0	3	3	1	6	2	2	1	4	3	5	3	3	1	3	3	0	1	1	3	4	1	1	2	2	2	2	3	3	2	3	2	3	2	3	2	3	3	4	4	2	4	2	3	2
5	5	6	2	5	6	1	6	1	5	6	2	6	5	5	5	2	2	2	5	2	4	3	3	3	2	3	3	3	2	3	2	2	3	2	3	2	2	2	2	2	1	1	1	1	2	3	3
4	4	4	0	0	4	1	5	0	1	0	1	2	0	2	3	3	0	2	1	1	2	3	2	2	2	3	3	4	2	2	2	3	3	2	3	3	4	3	3	3	3	4	4	4	3	3	2
0	1	3	0	0	1	0	2	0	0	0	1	1	1	0	0	0	0	0	0	0	0	3	3	3	3	3	4	3	3	4	2	4	3	3	4	3	3	4	2	4	3	3	2	3	2	3	2
5	4	2	0	0	1	0	6	0	6	0	1	5	0	0	0	0	0	0	0	0	0	4	2	2	2	4	4	4	2	4	4	2	3	3	4	3	3	3	3	4	4	4	2	4	2	2	2
4	4	5	1	0	4	1	5	0	0	0	5	2	3	1	1	3	1	3	4	1	2	3	2	2	1	2	2	2	2	3	3	2	2	2	3	2	2	2	3	2	3	3	2	2	3	3	2
3	3	3	2	0	4	1	3	3	0	0	3	1	1	0	0	1	2	2	0	1	0	4	3	2	2	3	3	3	4	4	3	3	3	3	4	3	3	3	3	4	4	4	4	4	2	2	2
2	2	3	6	0	1	1	2	0	0	0	1	1	2	0	0	1	0	0	0	1	1	4	2	3	4	3	3	4	3	4	4	2	3	4	4	4	3	4	3	3	4	4	4	4	2	2	1
5	5	5	1	0	3	0	6	0	5	6	3	6	6	3	5	2	1	1	6	3	2	4	2	3	2	3	3	3	3	3	2	2	2	3	2	3	3	3	3	4	4	4	4	4	3	3	3
4	4	3	1	0	1	0	1	0	0	0	0	4	3	0	0	0	1	1	0	1	1	4	1	2	3	4	3	3	3	4	2	3	3	3	4	3	3	3	3	3	3	4	3	2	2	2	2
4	3	3	0	0	4	1	5	2	5	6	2	5	5	5	5	3	3	2	5	2	4	3	2	3	3	2	2	2	2	3	3	3	3	3	2	3	3	3	3	3	3	3	3	3	3	2	2
4	3	3	0	0	4	1	5	2	5	6	2	5	5	5	5	3	3	2	5	2	4	3	2	3	3	2	2	2	2	3	3	3	3	3	2	3	3	3	3	3	3	3	3	3	3	2	2
4	5	5	1	4	5	3	4	1	4	5	1	4	5	4	4	1	1	1	3	1	5	3	2	2	2	2	2	3	2	2	2	2	2	3	3	3	3	3	3	2	3	3	3	3	3	3	2
5	5	5	0	3	6	1	5	0	3	3	2	5	5	3	5	1	1	2	4	2	3	3	3	3	2	2	2	3	2	1	3	2	3	3	3	2	4	3	4	3	2	2	3	2	2	3	2
5	6	6	2	5	6	4	6	0	1	1	6	6	4	5	5	5	3	2	5	5	3	4	4	2	2	3	3	3	2	2	3	2	3	4	2	4	4	4	4	4	3	4	3	3	1	2	1
5	5	6	1	4	5	1	5	0	4	5	2	5	5	4	4	2	1	1	3	2	3	2	2	2	1	3	3	2	3	4	3	3	3	2	2	2	3	2	3	4	4	4	3	4	2	2	1
5	5	5	1	0	2	1	5	1	0	1	2	4	5	1	1	1	1	1	0	2	0	3	3	2	2	3	3	3	2	4	3	2	3	2	4	2	2	3	3	3	4	4	3	3	2	3	2
3	6	2	0	0	2	0	5	0	3	3		5	5	0	0	0	0	0	2	0	0	4	3	3	4	4	4	4	3	4	2	3	3	4	4	4	3	3	3	3	4	4	4	4	2	2	1
5	5	5	1	0	2	1	4	1	0	1	1	5	4	0	0	1	1	1	2	2	2	3	3	3	3	4	3	3	2	3	3	2	3	2	4	3	3	2	2	3	4	3	2	2	3	3	3
2	1	1	1	0	1	1	2	1	0	1	2	1	1	0	2	3	1	3	1	1	1	4	3	2	2	2	3	3	3	3	3	2	2	2	3	2	2	2	2	4	4	4	4	4	3	3	3
1	2	1	0	4	4	1	3	0	2	2	1	3	3	4	3	0	1	0	0	2	4	4	3	4	4	4	3	4	2	4	3	3	3	3	3	4	4	4	4	4	4	4	2	4	1	4	2
3	3	2	0	0	5	0	4	0	0	1	1	4	4	0	1	0	0	0	0	0	1	3	2	3	3	3	3	3	3	3	3	3	3	3	3	3	3	3	3	3	3	3	3	3	1	1	1
1	2	2	4	0	1	1	4	2	0	0	1	1	4	0	0	0	0	1	1	1	1	4	2	3	2	3	3	3	2	3	2	3	2	2	3	3	3	3	3	2	4	3		3	2	2	2
2	3	2	3	1	2	1	2	1	1	1	1	1	1	0	1	1	1	1	1	1	1	3	2	2	2	3	3	3	3	4	3	2	3	3	3	3	3	4	3	3	4	4	3	3	2	2	1
4	4	4	2	4	4	0	4	0	4	4	0	4	4	4	4	0	0	0	4	0	4	2	3	3	2	2	2	3	2	4	2	3	2	2	4	3	2	2	3	4	4	4	3	3	3	3	2
4	5	5	0	4	5	0	5	1	4	5	0	5	5	5	5	0	0	0	4	1	5	3	2	3	2	3	2	3	2	2	3	3	3	4	1	4	4	4	3	3	3	3	3	3	3	3	2
3	1	2	0	0	1	0	1	0	0	0	1	1	1	0	1	1	1	1	0	1	0	4	3	4	4	4	4	4	4	3	2	3	4	3	3	3	3	3	3	4	4	4	3	4	2	3	2
4	4	3	1	0	2	1	2	0	0	0	5	0	1	1	1	0	0	1	1	1	0	4	2	2	2	4	3	3	3	4	4	3	4	3	4	4	4	4	3	4	3	3	3	2	2	1	1
1	1	1	1	1	1	2	2	1	1	1	0	1	1	0	1	0	0	0	1	0	1	4	1	3	3	3	3	3	3	4	4	4	3	4	4	3	3	3	3	3	3	3	3	3	2	2	2
1	1	1	0	0	1	0	1	0	0	0	0	0	0	0	0	0	0	0	0	0	0	4	2	4	4	4	4	4	4	4	4	4	4	4	4	4	4	4	4	2	3	4	3	2	2	2	1
0	1	0	1	0	1	1	5	1	0	0	5	1	1	6	1	1	0	1	0	5	1	3	2	2	2	2	2	2	2	3	2	2	2	2	3	2	2	2	2	4	3	4	3	3	1	1	1
1	2	2	0	0	1	0	1	0	0	0	3	1	1	0	1	2	1	1	1	1	0	4	3	2	2	2	3	3	2	3	3	3	2	2	3	2	3	2	3	4	3	4	3	3	2	3	2
6	6	0	0	0	0	0	6	0	0	0	0	6	0	0	0	0	0	0	6	0	0	4	2	4	4	4	3	4	4	4	2	4	3	4	3	4	4	4	4	1	4	4	1	1	1	1	1
1	3	3	0	1	2	0	2	3	1	2	5	1	3	1	1	2	1	2	1	2	1	4	2	2	1	2	2	3	2	4	3	3	1	3	3	4	4	3	4	4	3	4	2	1	2	2	1
2	4	4	1	1	5	0	3	0	0	0	5	1	1	0	1	1	2	2	0	2	1	3	2	2	1	3	2	1	2	3	4	2	2	2	4	2	2	2	1	3	3	4	3	3	2	1	2
1	1	1	0	0	0	4	2	0	0	0	0	1	1	0	0	0	0	0	1	0	1	4	2	2	2	3	3	4	4	4	2	3	2	4	4	4	4	4	4	2	4	4	3	4	1	3	1
3	4	4	0	1	1	1	4	1	0	0	1	1	1	0	0	1	1	1	0	1	1	4	2	2	2	3	2	3	2	2	3	3	3	3	4	4	4	4	3	4	4	4		4	2	3	2
4	4	3	0	3	3	0	5	0	4	4	1	3	4	5	3	0	0	0	1	0	5	3	3	3	2	4	2	2	2	2	3	3	2	2	3	2	2	2	3	2	2	3	2	2	3	4	3
5	5	5	2	5	6	2	6	3	6	6	5	2	3	2	0	2	0	4	1	5	1	4	3	2	2	2	3	2	2	3	3	2	3	3	3	2	2	2	3	4	4	4	3	3	3	4	3
5	6	4	0	0	4	1	5	2	0	0	4	3	5	1	3	1	3	3	3	1	1	4	2	1	2	4	3	4	3	3	3	3	3	3	3	4	4	4	2	4	4	4	4	4	4	4	3
4	5	0	0	0	1	2	1	1	0	0	0	0	0	0	1	0	0	0	0	0	0	4	2	4	4	4	4	3	4	4	4	4	4	4	4	4	4	4	4	4	4	4	4	3	1	2	1
2	4	1	0	1	1	0	4	0	1	1	1	5	1	0	6	0	0	0	0	1	0	4	2	2	2	2	4	3	3	4	3	4	3	3	4	4	3	4	4	4	4	4	4	4	2	2	2
3	4	2	0	1	5	1	5	1	1	2	3	3	4	3	4	2	2	2	1	0	4	4	2	3	3	3	3	3	2	2	3	3	3	3	3	3	3	3	3	3	3	3	2	3	2	2	2
4	4	4	2	4	4	2	4	2	4	4	2	4	4	4	4	2	2	2	4	2	4	3	2	3	3	3	3	3	3	3	3	3	3	3	2	3	3	3	3	3	3	3	3	3	3	3	2
3	4	5	1	1	3	1	5	1	0	0	2	5	5	0	1	2	1	1	1	1	0	4	3	3	3	3	3	3	3	4	4	3	4	4	3	3	3	4	3	3	3	4	3	3	2	3	2
2	3	3	1	0	4	0	4	0	0	0	4	1	1	0	1	2	2	2	0	2	0	4	3	3	2	4	4	3	3	4	2	2	2	3	4	3	3	3	3	4	4	4	3	3	2	2	1
3	5	5	0	0	0	0	5	0	0	0	3	4	5	1	0	0	0	0	3	1	1	3	3	3	4	4	4	3	3	4	4	4	4	4	3	3	3	3	3	4	4	4	4	4	2	3	2
3	3	2	4	0	2	0	2	0	0	0	1	2	2	0	0	0	0	1	1	2	2	4	2	3	3	4	3	3	3	3	3	3	3	3	3	3	3	3	4	4	4	3	4	4	2	2	1

## Sheet: Questionnaire part4
จำนวนผู้ปฏิบัติงาน	จำนวนผู้ป่วยตรวจต่อวัน	ชั่วโมงการทำงานต่อวัน	จำนวนเวร	งานเอกสาร	วันหยุด	อำนาจการบริหารในหน่วยงาน	ความสนับสนุนโครงการใหม่ๆและนวัตกรรมในหน่วยงาน	รายได้	การฝึกอบรมแพทย์	การฝึกอบรมผู้ร่วมงาน	การสนับสนุนจากผู้บังคับบัญชา	อุปกรณ์หรือเครื่องมือต่างๆ	งบประมาณของหน่วยงาน	สวัสดิการในที่ทำงาน	ความสัมพันธ์อันดีระหว่างผู้ร่วมงาน	ความสนิทสนมระหว่างจิตแพทย์ด้วยกัน	ความสัมพันธ์กับผู้บังคับบัญชา	งานบริหาร	บทบาทในฐานะแพทย์ทั่วไป	การมีส่วนร่วมในการเปลี่ยนแปลงขององค์กร
8	4	5	5	1	6	7	7	5	7	7	10	9	7	9	10	9	9	3	3	8
8	6	6	5	2	6	6	6	9	6	9	9	9	9	9	6	6	6	6	6	6
6	5	5	5	4	5	6	6	6	6	6	6	6	6	6	6	6	6	4	5	6
10	5	4	4	1	10	10	8	5	5	5	4	5	9	9	9	9	3	3	4	7
7	5	4	2	4	9	9	6	8	5	5	9	8	5	5	6	5	9	5	5	5
10	8	5	5	5	10	10	10	10	8	8	9	9	10	10	10	10	10	10	5	10
7	3	4	5	4	6	5	5	8	7	7	8	7	9	8	6	6	7	6	5	6
6	5	4	7	6	7	7	7	9	5	7	9	9	9	9	9	9	9	9	5	9
10	5	5	5	5		2	2	5	5	5	5	3	3	1	10	7	7	1	1	6
9	3	3	4	3	5	7	8	9	9	9	10	10	8	9	9	5	7	8	5	9
10	1	5	5	5		5	7	10	10	10	10	10	10	10	5	5	5		5	5
7	4	5	5	1	5	5	8	7	5	5	9	9	8	9	5	5	7	5	5	7
7	3	3	5	5	5	5	10	7	5	5	10	7	7	5	5	5	10	5	2	8
10	3	3	3	3	5	5	5	7	5	5	7	7	7	9	5	5	5	5	5	7
7	5	3	3	5	8	7	8	7	5	5	7	7	9	6	8	6	7	7	2	7
10	5	5	5	1	8	5	1	7	1	1	3	1	1	3	5	7	5	5	4	3
10	5	5	5	4	5	5	5	7	7	7	9	7	7	9	5	5	5	8	5	7
5	3	5	2	1	5	5	5	5	5	7	9	9	9	9	10	10	10	5	3	5
10	1	1	1	1	10	5	6	10	8	8	8	8	8	10	10	10	10	8	8	6
9	4	3	5	4	5	5	5	5	5	7	6	5	6	6	8	5	5	5	5	5
9	7	9	7	9	9	9	9	9	9	9	9	5	9	9	9	9	9	1	1	1
6	4	4	5	4	8	8	8	9	8	8	8	8	8	8	5	5	5	5	4	5
10	10	8	10	8	6	8	7	8	9	9	8	9	8	8	9	7	7	9	9	7
9	2	4	4	3	9	8	9	9	9	8	9	9	8	8	9	7	7	9	3	9
5	7	5	5	2	5	7	7	7	7	7	8	5	5	8	6	6	6	7	5	7
9	5	4	2	5	8	5	3	6	4	4	7	7	6	9	7	5	5	5	5	5
5	6	4	4	4	8	5	5	8	5	5	5	5	5	5	5	5	5	5	5	5
7	5	4	5	1	7	7	7	7	7	10	8	10	10	9	8	8	8	8	5	8
6	4	5	3	3	6	5	5	5	6	6	6	6	5	5	5	5	6	5	4	5
7	5	4	4	1	5	2	1	8	8	6	8	5	5	5	9	10	5	5	1	5
10	5	5	5	2	8	8	10	8	9	4	10	10	10	10	5	5	9	2	5	8
10	5	5	5	1	5	8	10	10	8	10	10	6	5	10	10	10	10	5	1	10
8	3	3	2	1	9	5	8	9	8	9	9	9	10	10	5	5	5	7	2	5
7	4	3	3	2	8	8	8	10	4	7	10	10	10	10	10	8	9	7	7	10
10	1	1	5	2	5	10	10	10	9	8	10	10	10	10	9	5	9	10	1	9
6	5	5	5	3	5	5	7	5	8	8	9	9	9	9	5	5	5	5	5	7
10	3	5	5	1	6	6	6	10	6	6	8	8	8	8	5	5	5	5	1	5
8	4	5	5	2	2	1	1	1	1	1	1	1	1	1	2	2	2	2	2	2
10	3	4	4	2	8	6	7	10	5	7	7	7	9	9	7	6	7	8	3	7
5	5	5	5	4	5	5	5	5	5	5	5	5	5	5	5	5	5	5	5	5
7	3	5	7	2	9	5	6	9	6	7	7	7	7	8	8	7	7	3	1	5
4	2	3	2	2	3	2	3	2	3	3	3	3	2	2	4	4	4	2	2	2
10	10	10	10	10	10	9	10	7	8	9	8	8	8	9	9	7	9		9	9
10	5	3	5	1	5	5	5	5	5	7	5	8	7	7	5	5	5	9	5	8
9	1	9	9	9	9	9	9	9	9	9	9	9	9	9	9	9	9	9	9	9
8	8	5	5	2	5	4	5	6	5	5	5	5	5	5	5	6	5	2	5	8
6	5	5	5	4	5	5	5	5	6	6	7	7	7	8	5	5	5		1	6
9	2	5	5	4	7	5	9	8	8	8	9	9	9	9	10	9	9	8	3	8
10	1	3	1	1	1	3	10	10	5	5	10	10	10	10	10	10	6	5	5	10
5	5	5	5	2	5	5	5	10	5	5	7	7	5	10	10	5	5	5	5	5
5	5	5	5	2	5	3	8	10	7	5	7	7	9	9	5	10	8	5	3	7
7	1	3	3	5	7	9	10	8	8	8	10	9	10	10	9	9	10	5	5	8
8	2	3	1	2	10	5	5	7	7	8	5	5	5	8	7	5	5	5	2	5
9	4	4	2	3	8	6	6	8	7	7	7	7	7	7	7	7	6	6	3	9
10	4	5	5	1	5	10	5	8	7	7	10	10	10	10	5	5	8	10	1	8
5	5	4	5	5	6	5	5	6	5	5	5	7	5	5	5	5	5	6	5	6
10	5	5	5	2	5	5	5	9	8	8	8	8	9	9	10	8	8	5	3	5
8	4	4	5	2	8	6	9	9	9	9	9	9	8	8	5	6	6	8	3	7
10	5	4	3	3	10	7	7	7	6	6	7	8	8	8	8	8	8	8	5	8
5	4	4	1	1	5	8	7	9	5	5	8	5	5	7	5	10	7	1	1	5
5	5	5	5	5	5	5	5	5	5	5	5	5	5	5	5	5	5	5	5	5
10	1	4	4	1	10	9	10	7	8	8	8	8	10	10	10	8	10	8	8	10
5	4	4	5	5	5	5	7	7	9	9	9	9	9	9	5	5	7	5	3	6
5	3	5	5	1	7	5	10	6	6	7	9	9	9	9	6	6	10	5	5	9
9	3	4	5	4	7	8	10	7	7	10	10	7	7	10	9	7	10	8	5	10
10	3	5	5	5	8	5	5	8	5	5	5	5	5	8	8	5	5	5	5	5
2	7	3	5	5	8	6	9	8	9	6	8	8	8	8	5	5	5	5	5	7
7	5	3	5	9	6	7	10	8	5	7	8	8	9	9	10	9	9	10	8	10
8	2	4	4	3	7	5	7	7	5	7	5	10	10	10	5	5	5	5	5	6
6	5	5	5	5	5	5	5	5	6	6	6	6	6	6	8	8	8	5	1	8
7	3	3	2	1	8	9	8	7	6	6	7	6	7	9	8	8	8	7	4	5
9	5	7	5	7	8	8	8	8	8	8	8	8	8	8	7	7	7	6	5	7
10	1	2	2	1	7	7	9	10	10	10	10	10	10	10	8	7	4	4	1	10
10	4	5	5	3	7	3	3	6	6	7	3	3	3	2	8	5	5	1	8	1
7	4	5	5	1	8	8	8	9	9	9	9	9	9	9	8	8	8	8	8	8
10	5	5	5	1	5	8	10	7	7	10	10	10	10	10	7	7	10	10	5	10
10	1	1	1	1	10	5	6	10	10	10	10	10	10	10	8	9	3	1	3	1
10	4	5	5	1	5	5	8	8	10	10	10	10	10	9	5	5	8	5	1	10
10	2	5	5	2	7	6	10	7	10	10	10	9	10	10	9	6	8	9	9	8
7	5	5	5	5	5	5	5	8	5	5	5	5	5	5	5	5	5	5	5	5
7	5	5	6	4	6	5	7	6	7	7	6	6	7	7	6	6	6	5	3	6
10	3	3	5	1	10	5	7	10	10	7	10	8	8	9	10	10	10	1	1	7
7	5	5	5	5	5	6	6	7	7	7	7	7	7	7	7	7	7	5	4	5
8	3	5	5	3	5	5	5	5	8	10	10	7	7	7	8	8	8	5	5	7
9	5	5	5	2	5	6	6	7	7	7	7	7	7	7	9	8	7	7	3	8
6	5	5	5	5	5	5	5	10	10	5	10	10	5	5	10	10	10
9	3	3	5	1	9	9	9	9	9	9	10	7	7	9	8	5	9	9	10	9
10	4	3	3	3	4	8	8	9	9	10	10	9	9	7	9	9	8	6	4	9
10	4	7	5	1	5	7	10	8	6	7	7	7	8	8	8	10	7	2	3	10
5	3	5	5	5	7	7	10	6	10	8	10	8	6	8	7	10	9	8	6	10
6	3	3	3	1	10	8	6	8	8	8	8	7	8	8	5	5	5	4	1	7
10	5	5	5	1	5	10	7	8	10	8	8	7	10	8	10	5	8	5	5	8
10	3	2	2	1	7	5	6	7	8	9	8	8	9	6	6	5	5	1	5	6
10	1	5	5	1	5	5	10	5	10	5	8	7	7	10	8		7	5	1	4
6	5	5	5	4	5	6	6	5	6	5	6	6	6	6	5	6	6	3	2	6
8	3	4	4	3	7	7	7	7	7	8	7	7	8	8	5	5	5	5	5	5
6	5	5	5	5	3	7	7	8	8	7	8	9	8	9	7	8	8	4	2	8
10	5	5	5	2	6	8	10	8	8	5	10	8	8	10	7	5	5	10	10	10
6	5	4	4	3	5	5	5	8	5	5	5	6	6	6	5	5	5	5	4	5
10	6	4	5	2	5	6	10	8	9	10	9	9	10	10	10	10	10	9	4	10
10	5	5	5	1	10	5	6	10	10	10	10	10	10	10	10	10	9	5	5	7
7	3	5	5	3	5	5	8	6	6	6	6	10	10	8	5	5	5	6	5	5
9	5	4	4	3	9	6	6	9	9	9	9	9	9	10	9	9	8	7	7	8
8	3	5	5	1	8	1	1	2	2	5	1	2	2	1	8	5	2	8	8	1
10	3	1	1	1	10	10	9	10	5	10	10	10	10	10	10	10	10	6	1	7
6	5	5	5	3	6	6	7	6	6	6	6	5	6	5	5	5	5	6	5	6
6	3	2	5	3	7	7	8	8	7	8	9	6	7	7	7	8	6	6	3	5
8	5	5	4	1	5	5	5	5	5	5	5	5	5	5	5	5	5	2	5	5
9	1	5	1	5	8	5	5	7	7	7	7	7	7	7	7	7	7	5	1	8
5	5	5	5	5	5	5	7	7	7	7	10	8	10	10	7	5	5	5	5	5
10	3	5	3	1	5	2	8	8	8	5	8	8	8	8	10	10	7	2	5	10
10	5	5	5	5	5	5	5	10	8	8	5	5	5	5	5	5	5	5	5	5
5	3	4	5	5	5	5	7	7	7	6	5	6	6	7	5	5	5	5	5	7
7	5	5	5	3	5	5	6	7	6	6	6	6	7	6	6	6	6	6	8	6
		4		3	9	7	7	7	7	7	7	7	5	7	6	7	7	5		6
10	4	4	4	1	7	7	7	6	5	7	7	7	7	10	7	7	9	5	3	7
7	3	3	3	3	6	5	5	9	9	9	6	6	8	9	5	5	5	5	2	5
6	3	4	5	3	8	8	10	9	8	8	9	7	8	9	10	9	9	6	3	10
8	5	5	5	1	6	6	7	5	8	8	10	8	5	6	5	5	9	8	6	6
9	1	1	1	1	8	1	4	10	10	10	10	10	10	10	5	5	5	10	3	5
10	4	3	5	4	1	2	2	5	5	10	10	10	10	10	10	7	10	9	9	9
9	5	5	5	1	5	5	10	5	5	10	10	5	5	5	10	5	5	10	10	10
7	5	5	5	4	8	5	6	8	5	5	5	5	7	5	5	5	7	5	2	5
8	1	5	5	5	10	7	1	10	10	10	10	10	10	10	7	2	10	1	4	3
9	10	10	8	10	10	9	9	10	7	7	7	8	9	10	10	10	9	7	9	9
8	5	5	5	5	5	5	8	7	7	7	7	5	7	7	9	5	5	5	3	5
6	4	4	5	4	6	6	6	6	6	7	6	6	7	7	7	7	7	5	3	5
7	5	3	1	3	9	1	7	9	9	9	9	9	9	9	9	9	7	5	1	7
10	5	4	3	1	8		8	10	8	10	10	10	10	10	10	10	10	5	1	7
7	4	5	5	5	5	5	5	6	5	6	7	7	7	10	7	7	7	5	5	6
6	4	5	5	2	5	6	5	6	6	6	6	6	6	6	5	5	6	5	5	5
10	5	5	5	3	7	8	10	9	8	9	10	10	10	10	10	9	9	10	8	9
10	1	5	5	3	6	6	10	10	7	7	10	10	10	10	8	10	10	1	5	6
6	4	4	4	3	6	4	6	6	6	5	5	5	5	5	5	5	5	5	5	5
10	5	5	5	1	5	10	10	10	10	10	10	5	5	5	10	10	10	5	5	10
7	7	7	5	5		5	5	8	8	10	10	10	8	9	5	5	5	5	5	8
8	3	5	5	4	5	5	8	7	6	8	7	8	8	8	7	7	7	7	7	7
5	5	5	5	4	7	7	7	8	7	7	7	7	7	7	7	8	7	7	7	7
9	4	3	5	3	6	7	7	8	7	7	9	9	10	10	7	6	9	8	7	8
9	3	2	3	1	10	5	3	10	5	3	7	9	7	8	5	7	6	5	1	5
7	4	5	5	2	7	7	5	5	5	5	7	5	5	6	7	7	7	3	3	7
6	5	5	4	3	6	5	5	6	7	7	9	5	5	7	5	5	5	5	3	6
7	2	3	3	1	9	8	7	7	7	7	7	9	8	8	8	8	8	3	1	8
9	3	5	5	3	9	7	8	10	9	9	8	8	8	8	6	7	10	7	5	5
6	3	3	5	3	5	5	6	7	7	6	7	6	8	9	5	5	7	7	3	6
5	5	5	5	5	5	5	5	6	6	6	7	7	7	7	5	6	6	5	5	5
6	4	4	4	3	5	6	7	7	7	7	7	7	7	5	5	5	5	6	4	5
10	4	5	4	1	5	5	10	7	10	10	10	10	10	10	5	5	10	5	5	10
8	3	4	5	2	7	7	8	7	8	8	8	8	10	8	5	5	5	4	1	7
10	3	3	3	3	8	9	9	8	7	9	10	10	10	10	10	8	10	1	1	5
5	5	2	2	1	7	8	7	7	3	3	7	8	10	10	9	5	7	5	5	3
9	3	3	3	1	3	5	3	5	5	5	8	7	7	9	8	9	8	2	3	8
10	1	1	1	8	10	10	10	10	7	7	8	7	7	8	10	10	10	5	1	7
8	3	5	5	1	5	9	8	5	5	9	8	8	8	8	5	5	5	5	5	5
7	5	5	4	2	7	6	7	8	7	7	6	6	7	7	6	6	6	5	4	7
8	5	5	5	3	8	5	6	8	8	8	7	7	7	6	5	5	5	6	5	5
10	3	3	3	1	10	10	8	10	8	9	10	10	10	10	10	10	8	8	8	7
10	3	3	3	3	7	7	10	8	8	9	10	10	9	9	10	10	9	8	9	9
10	1	1	1	1	10	5	5	10	5	5	10	10	10	10	6	7	5	5	1	5
5	7	5	5	5	5	7	7	8	7	7	7	7	7	7	5	5	5	7	5	8
5	5	5	5	1	5	5	5	10	10	10	10	10	10	10	10	10	10	5	5	7
5	9	7	5	4	5	5	5	7	5	7	5	5	5	7	5	5	5	4	1	5
8	2	3	5	4	8	4	7	10	8	9	9	10	8	9	9	9	9	5	7	7
7	4	5	5	4	5	5	5	7	5	5	5	5	5	6	5	5	5	5	5	5
8	1	1	1	1	10	10	10	8	8	10	8	10	10	10	8	8	8	10	1	6
8	5	6	5	3	9	9	10	8	10	10	10	10	10	10	10	10	10	8	5	9
5	5	5	5	5	5	3	3	2	2	2	2	2	6	2	6	6	3	2	7	5
2	8	8	1	2	2	2	5	9	1	1	8	8	9	9	9	9	8	2	3	2
5	5	5	5	1	5	5	5	6	6	6	6	6	5	7	5	7	5	5	3	6
5	5	4	5	5	8	8	8	8	5	5	5	8	8	8	7	5	5	5	2	5
10	3	2	2	5	7	5	5	5	9	5	5	10	10	8	5	5	5	5	5	5
10	5	5	5	2	10	5	5	8	5	5	7	7	8	8	6	6	6	5	5	7
10	1	1	5	5	5	5	5	10	5	5	5	5	10	10	5	5	5	5	5	10
7	5	5	5	4	5	5	7	6	6	9	9	9	9	8	7	7	7	5	4	9
8	3	3	4	2	8	5	5	8	8	8	6	5	5	7	5	8	7	5	5	5
5	5	5	5	2	6	5	5	6	5	5	6	5	6	6	5	5	5	5	3	5
7	4	4	2	1	5	5	5	8	5	5	5	5	5	8	5	5	5	5	1	5
10	3	3	2	2	8	8	8	8	6	6	10	8	8	8	10	9	9	2	1	10
10	1	1	1	1	10	5	5	10	5	5	5	5	10	10	10	10	10	5	1	5
9	1	1	1	2	6	5	5	7	5	9	5	9	9	9	5	5	5	5	5	5
1	4	5	1	5	5	10	10	5	1	1	10	10	10	10	2	1	1	1	1	10
5	3	5	5	3	5	7	7	5	5	6	5	6	5	5	5	5	5	4	6	6
8	5	5	5	4	5	7	8	6	6	10	6	6	6	7	10	10	10	6	5	8
8	5	5	5	4	7	8	10	9	10	10	10	10	10	10	7	5	5	10	10	8
9	4	2	4	1	7	1	2	10	5	5	8	6	7	7	6	6	8	5	5	6
6	3	4	5	5	5	5	5	6	7	7	6	6	6	6	5	7	5	5	5	6
7	4	5	3	4	5	5	5	7	6	7	6	6	7	7	8	8	7	7	7	8
9	1	1	5	1	5	5	5	9	9	9	9	9	9	9	9	9	9	5	5	8
9	5	4	3	1	10	1	9	10	9	9	9	9	8	10	8	8	4	2	2	6
3	3	3	3	4	4	4	4	2	2	3	3	3	3	4	4	4	4	3	3	2
3	3	3	3	4	4	4	4	2	2	3	3	3	3	4	4	4	4	3	3	2
9	2	4	5	2	7	6	6	7	7	7	9	8	9	8	7	6	7	7	4	7
10	5	8	10	10	4	3	4	4	4	2	3	4	4	4	4	4	3	4	1	4
9	1	1	1	1	5	2	2	9	5	7	7	8	8	8	8	8	8	7	7	7
5	4	3	3	1	8	5	5	7	6	7	7	6	6	7	6	5	5	4	5	5
10	1	4	3	1	5	8	8	8	5	5	7	6	7	9	5	5	5	5	5	5
9	5	4	5	3	7	6	7	6	6	7	7	7	7	7	7	7	6	6	5	6
9	2	5	5	1	10	10	10	10	8	9	9	9	9	9	7	8	9	9	1	8
10	4	4	5	2	5	7	10	7	7	7	7	10	10	8	7	6	6	5	5	6
7	3	5	5	1	8	9	10	6	8	10	10	10	10	10	10	10	10	10	5	9
10	5	5	5	1	5	5	10	10	5	7	5	7	10	10	5	5	5	1	1	10
5	5	5	4	3	5	5	5	5	6	6	6	7	8	7	6	7	6	6	6	6
7	7	5	5	4	5	5	5	5	8	8	6	5	5	6	5	5	6	5	5	7
5	10	5	5	7	10	7	7	9	8	8	9	8	8	8	6	5	8	6	6	7
9	8	9	6	7	8	9	8	9	9	8	8	8	9	8	9	8	9	9	8	9
7	5	5	5	5	5	5	10	7	8	10	10	10	10	10	10	5	5	5	5	5
5	10	8	7	6	4	4	5	8	7	7	8	7	8	9	10	10	9	5	4	4
6	5	5	5	5	5	5	7	6	6	10	10	10	10	10	10	5	8	5	2	10
5	5	5	5	5	5	5	5	6	5	5	5	5	5	6	6	5	5	5	5	5
8	3	3	3	2	8	8	8	9	9	9	9	9	9	9	8	8	8	2	2	8
8	5	5	5	3	10	7	8	10	10	10	10	10	10	10	10	9	9	3	3	8
5	5	5	5	1	5	10	10	5	5	5	10	5	5	10	10	10	10	1	5	5
5	4	4	1	5	3	2	4	4	3	3	4	5	5	4	4	4	2	3	3	3
7	9	8	5	8	5	5	7	6	7	7	7	6	6	6	9	8	7	8	8	7
10	4	4	2	1	9	2	2	2	3	3	3	3	3	3	10	10	10	4	4	4
8	2	2	2	1	9	5	5	8	8	10	10	5	9	9	10	10	9	1	1	4
7	4	3	5	3	10	5	7	6	7	7	7	8	8	8	6	5	5	5	5	7
10	3	4	3	5		5	5	6	6	6	10	10	7	7	10	10	10	10	5	10
8	3	4	3	1	5	5	7	6	5	5	8	5	5	5	8	8	8	3	4	8
10	3	3	3	2	8	10	10	10	10	10	10	10	10	10	10	10	10	10	1	10
6	5	5	4	4	6	5	5	6	5	5	6	6	5	6	6	5	6		5	6
10	3	5	5	4	5	6	6	7	6	6	7	8	9	7	7	8	7	8	2	7
2	10	10	6	5	7	8	6	6	5	5	5	5	6	5	10	10	10	9	9	5
7	5	3	5	3	7	9	9	8	6	8	7	6	7	7	6	7	5	5	5	7
8	5	5	5	5	7	5	7	6	8	8	10	8	8	8	7	7	7	2	2	8
10	4	8	7	8	4	7	6	4	7	6	7	6	5	4	8	9	8	8	5	10
8	5	4	5	2	6	7	7	6	7	8	7	6	4	4	7	8	6	8	5	7
