# Supplementary material for: Thai psychiatrists and burnout: A national survey
Source: PLoS One. 2020 Apr 21;15(4):e0230204. doi: 10.1371/journal.pone.0230204 (PMC7173626; doi:10.1371/journal.pone.0230204)
Supplement: S2 Dataset — (XLSX) [file pone.0230204.s004.xlsx]

## Sheet: Demographic&Job satisfaction
													Support
Age	Sex	Position	Experience as a psychiatrist (years)	Marital status	Number of children	Number of patients per day	Working hours per week	Number of shifts per month(day)	Income satisfaction score	Job satisfaction score	Days off per month	Death of patients who committed suicide	Department chiefs	Hospital administrative staff	psychiatrist friends	other colleagues	doctors in other departments	family
31	F	General psychiatrist	3	single	none	40	40-50	8	9	5	9-10	≥ 1 year	not good	not good	not good	not good	N/A	not good
32	F	Child and adolescent psychiatrist	2	married	none	10	40-50	10	8	8	6-8	none	N/A	N/A	good	good	good	good
32	F	General psychiatrist	3	single	none	50	40-50	10	6	6	9-10	≥ 1 year	N/A	N/A	good	good	good	good
39	F	General psychiatrist	14	married	>1	80	>50	6	5	7	6-8	≥ 1 year	good	not good	good	good	N/A	good
31	F	General psychiatrist	3	married	none	10	40-50		7	3	6-8	none	not good	not good	good	good	good	N/A
39	M	General psychiatrist	12	married	>1		>50	1	7	9	3-5	≥ 1 year	good	good	good	good	good	good
51	F	General psychiatrist	25	married	>1	70	>50	15	9	5	3-5	none	good	good	good	good	N/A	good
41	F	General psychiatrist	10	widow/divorced	>1	40	>50	5	1	3	0-2	> 1 month - < 1 year	N/A	not good	not good	not good	N/A	good
36	F	General psychiatrist	9	married	1		40-50	10	5	5	0-2	≥ 1 year	good	good	good		N/A	good
35	M	General psychiatrist	9	single	none	30	>50	20	6	7	3-5	none	N/A	not good	N/A	good	good	good
28	F	Psychiatry resident	2	single	none	15	40-50	3	7	9	6-8	none	good	N/A	good	good	good	good
30	M	General psychiatrist	1	single	none	110	>50	15	8	9	3-5	none	N/A	not good	N/A	good	good	good
42	F	General psychiatrist	14	married	>1	40	40-50	10	5	2	9-10	none	good	not good	good	good	N/A	good
31	F	Child and adolescent psychiatrist	6	single	none	16	40-50	6	8	7	9-10	none	good	good	good	N/A	N/A	good
33	F	General psychiatrist	6	single	none	50	40-50	15	7	7	3-5	≥ 1 year	good	not good	good	good	good	good
38	M	General psychiatrist	10	single	none	50	<40	4	8	9	9-10	≥ 1 year	N/A	not good	good	good	N/A	good
32	F	Child and adolescent psychiatrist	4	married	1	8	40-50		7	7	6-8	none	good	not good	good	good	good	good
40	F	Child and adolescent psychiatrist	12	single	none	15	40-50	10	8	7	3-5	none	good	good	good	good	good	good
30	F	Psychiatry resident	2	married	none	8	>50	5	1	3	3-5	none	N/A	not good	good	good	N/A	good
43	M	General psychiatrist	20	married	>1	10	40-50	4	8	8	6-8	≥ 1 year	good	good	good	good	good	good
	M	General psychiatrist	10	married	none	30	>50	27	6	4	3-5	> 1 month - < 1 year	N/A	not good	N/A	not good	not good	good
36	F	General psychiatrist		married	1	30	40-50	20	6	9	3-5	> 1 month - < 1 year	good	N/A	good	good	good	good
33	F	General psychiatrist	1	married	none	40	>50	15	5	8	6-8	> 1 month - < 1 year	N/A	good	N/A	good	good	good
34	F	General psychiatrist	4	single	none	90	<40	10	4	3	3-5	none	good	not good	good	good	good	not good
35	F	General psychiatrist	9	married	1	6	40-50	1	5	6	6-8	none	not good	good	good	good	good	good
28	F	Psychiatry resident	3	single	none	6	>50	11	4	4	3-5	none	good	N/A	good	good	N/A	good
36	M	General psychiatrist	8	single	none	4	40-50	15	8	8	9-10	none	N/A	good	good	good	good	good
35	F	General psychiatrist	5	married	1	15	>50		7	9	6-8	≥ 1 year	good	good	good	good	good	good
30	F	General psychiatrist	2	married	none	20	40-50	31	10	10	3-5	≥ 1 year	good	good	good	good	good	good
	F	Child and adolescent psychiatrist	3	single	none	20	>50	10	6	8	6-8	≥ 1 year	N/A	good	good	N/A	N/A	good
38	F	General psychiatrist	11	married	none	70	>50	5	6	6	6-8	≥ 1 year	not good	not good	good	N/A	N/A	good
37	F	General psychiatrist	12	single	none	20	>50	15	2	9	3-5	none	not good	not good	not good	good	not good	N/A
35	F	General psychiatrist	1	married	none	45	>50	30	7	7	3-5	≤ 1 month	good	good	good	good	good	good
48	F	Child and adolescent psychiatrist	18	married	none	15	>50	8	5	6	9-10	none	good	not good	good	N/A	N/A	good
45	F	General psychiatrist	8	widow/divorced	1	50	40-50	15	2	8	9-10	≥ 1 year	N/A	good	N/A	good	good	not good
61	F	General psychiatrist	30	married	>1	45	40-50		8	10	9-10	≥ 1 year	good	good	good	good	good	good
36	F	General psychiatrist	9	widow/divorced	>1	70	>50	10	7	8	3-5	≥ 1 year	good	N/A	good	good	not good	good
33	F	General psychiatrist	9	single	none	50	40-50	5	3	4	3-5	> 1 month - < 1 year	N/A	N/A	good	good	good	good
39	M	General psychiatrist	11	single	none	50	40-50	6	3	7	6-8	> 1 month - < 1 year	good	good	good	good	good	good
29	M	Psychiatry resident	3	single	none	7	40-50	10	4	9	6-8	none	good	good	good	good	good	good
29	M	Psychiatry resident	3	married	none	20	>50	3	3	10	3-5	none	N/A	not good	not good	good	N/A	good
37	M	Psychiatry resident	3	married	none	60	40-50	4	6	8	3-5	none	good	good	good	good	good	good
	F	Child and adolescent psychiatrist	3	married	none	7	40-50	15	9	9	3-5	≥ 1 year	good	good	good	good	good	good
43	F	Child and adolescent psychiatrist	15	married	>1	20	40-50	3	8	8	6-8	none	good	good	good	good	good	good
40	F	General psychiatrist	10	married	none	50	>50	15	3	2	0-2	≤ 1 month	good	not good	good	good	good	good
36	F	Child and adolescent psychiatrist	11	single	none	20	<40	3	7	5	9-10	none	good	good	good	good	N/A	good
38	F	General psychiatrist	13	married	1	50	40-50	2	9	8	9-10	≥ 1 year	good	good	good	good	good	good
27	F	Psychiatry resident	3	single	none	5	40-50	14	5	8	3-5	> 1 month - < 1 year	good	good	good	good	not good	good
41	M	General psychiatrist	11	single	none	60	>50	4	6	9	6-8	none	good	good	good	good	good	good
40	F	Child and adolescent psychiatrist	11	married	>1	20	<40	7	4	8	3-5	≥ 1 year	good	not good	good	not good	N/A	good
28	M	Psychiatry resident	4	single	none	15	40-50	5	7	8	6-8	none	good	good	good	good	good	good
27	F	Psychiatry resident	3		none	15	40-50	5	5	8	6-8	none	good	not good	good	good	not good	N/A
29	F	Psychiatry resident	4	married	none	8	>50	7	1	5	3-5	≥ 1 year	N/A	N/A	good	N/A	N/A	good
30	F	General psychiatrist	7	single	none	40	>50	5	7	3	3-5	none	not good	not good	good	good	N/A	good
31	F	General psychiatrist	1	single	none	40	40-50	1	3	4	6-8	none	not good	not good	good	good	good	good
28	F	General psychiatrist	1	single	none	25	<40		7	6	6-8	none	good	good	good	good	good	good
43	F	General psychiatrist	11	single	none	40	<40	5	7	9	6-8	none	good	good	good	good	good	good
35	F	General psychiatrist	11	widow/divorced	1	20	>50	15	5	7	3-5	> 1 month - < 1 year	good	good	good	good	good	good
29	M	Psychiatry resident	4		none	30	40-50	10	5	8	3-5	none	good	not good	good	good	not good	good
47	F	Child and adolescent psychiatrist	11	married	>1	20	40-50	1	5	7	6-8	≥ 1 year	good	N/A	good	good	good	good
57	M	General psychiatrist	28	widow/divorced	>1	25	>50	30	10	10	0-2	none	good	good	good	good	good	good
34	F	Child and adolescent psychiatrist	1	single	none	15	<40	3	6	4	3-5	none	not good	not good	good	good	good	good
41	F	Child and adolescent psychiatrist	13	single	none	20	40-50	10	6	5	6-8	none	good	not good	good	good	good	good
37	F	Child and adolescent psychiatrist	10	single	none	10	>50	4	10	6	9-10	none	N/A	N/A	good	good	N/A	good
36	F	Child and adolescent psychiatrist	70	married	none	14	40-50	10	9	7	3-5	≤ 1 month	not good	not good	good	not good	good	good
46	F	General psychiatrist	17	widow/divorced	>1	50	40-50	7	8	8	6-8	≥ 1 year	good	good	not good	not good	good	good
38	F	General psychiatrist	15	married	>1	15	>50	6	3	5	0-2	none	good	not good	good	good	good	good
41	F	Child and adolescent psychiatrist	16		none	15	>50		2	6	3-5	none	good	not good	not good	good	N/A	good
41	F	General psychiatrist	17	married	1	60	>50	21	8	8	9-10	none	good	good	good	good	good	good
52	M	General psychiatrist	27	married	>1	25	<40	4	9	9	6-8	≥ 1 year	N/A	good	good	good	good	good
52	M	General psychiatrist	30	married	>1	80	>50	15	5	8	3-5	≥ 1 year	N/A	good	good	good	good	good
51	F	General psychiatrist	26	married	>1	15	>50		7	8	6-8	≥ 1 year	good	good	good	good	N/A	good
39	F	Child and adolescent psychiatrist	9	married	none	7	40-50	15	9	1	6-8	none	good	not good	good	not good	good	good
42	M	General psychiatrist	17	married	none	40	40-50	15	6	6	6-8	≥ 1 year	not good	not good	good	good	good	good
28	F	Psychiatry resident	1	single	none	10	40-50	3	6	7	0-2	none	good	good	good	good	good	good
39	F	General psychiatrist	10	single	none	15	40-50	5	7	6	9-10	≥ 1 year	good	not good	good	good	not good	good
29	F	Psychiatry resident	2	single	none	20	>50	8	2	2	6-8	≥ 1 year	not good	not good	good	good	good	good
30	F	Psychiatry resident	3	single	none	20	>50	10	4	9	9-10	≥ 1 year	good	N/A	good	good	good	good
29	F	General psychiatrist	2	single	none	40	>50	7	6	3	3-5	> 1 month - < 1 year	not good	not good	good	good	not good	good
30	F	Psychiatry resident	4	single	none	10	<40	4	3	8	9-10	none	good	good	good	good	good	good
29	F	Psychiatry resident	3	single	none	15	40-50	3	4	8	9-10	≥ 1 year	good	good	good	good	good	good
28	F	Psychiatry resident	3	single	none	10	40-50	5	0	8	3-5	none	N/A	N/A	good	good	good	good
37	F	Psychiatry resident	3	widow/divorced	1	12	40-50	6	0	5	9-10	none	good	good	good	good	good	good
28	F	Psychiatry resident	2	single	none	20	>50	4	3	3	6-8	none	not good	not good	good	good	N/A	good
28	F	Psychiatry resident	1	single	none	10	40-50	6	6	7	0-2	none	good	N/A	good	good	good	good
39	F	General psychiatrist	10	single	none	10	40-50	7	10	9	9-10	> 1 month - < 1 year	good	N/A	good	good	good	good
38	F	General psychiatrist	12	married	>1	50	>50	15	5	5	3-5	≥ 1 year	N/A	not good	good	good	not good	good
38	M	General psychiatrist	8	single	none	8	40-50	11	8	8	6-8	none	N/A	good	good	good	good	good
37	F	General psychiatrist	14	single	none	10	40-50	4	8	8	3-5	none	not good	good	not good	not good	good	good
31	F	Psychiatry resident	3	single	none	15	40-50	7	7	7	0-2	none	N/A	N/A	good	good	N/A	good
28	M	Psychiatry resident	2	single	none	10	<40	6	1	4	6-8	none	good	good	good	good	good	good
35	M	General psychiatrist	11	married	1	35	<40	20	7	8	9-10	> 1 month - < 1 year	N/A	not good	good	good	good	good
37	F	General psychiatrist	8	single	none	50	>50	11	9	7	0-2	> 1 month - < 1 year	good	good	good	good	good	N/A
38	F	General psychiatrist	8	married	none	70	40-50	5	6	6	6-8	none	N/A	N/A	N/A	N/A	N/A	good
53	M	General psychiatrist	29	widow/divorced	>1	40	<40	2	8	8	3-5	> 1 month - < 1 year	N/A	good	good	good	good	good
44	M	General psychiatrist	18	single	none	40	40-50	2	8	8	9-10	≥ 1 year	good	good	good	good	good	good
38	F	Child and adolescent psychiatrist	10	widow/divorced	>1	5	40-50	22	9	9	6-8	none	good	good	N/A	good	good	good
30	F	General psychiatrist	2	single	none	10	40-50	2	5	3	6-8	none	good	not good	good	good	good	good
30	F	Psychiatry resident	3	single	none	4	40-50	20	3	5	0-2	≥ 1 year	good	N/A	good	good	good	good
27	M	Psychiatry resident	3	single	none	20	>50	5	7	7	3-5	none	good	N/A	good	good	N/A	good
28	F	Psychiatry resident	1	single	none	12	40-50	5	3	4	9-10	none	N/A	N/A	N/A	good	N/A	good
33	F	General psychiatrist	8	single	none	15	40-50	10	7	8	6-8	none	good	not good	N/A	good	N/A	good
29	F	Psychiatry resident	1	single	1	10	40-50	4	3	5	0-2	none	N/A	good	good	good	N/A	good
27	M	Psychiatry resident	1	single	none	30	>50	8	3	4	6-8	≤ 1 month	not good	not good	good	good	N/A	good
26	M	Psychiatry resident	2	single	none	25	40-50	6	2	4	0-2	none	good	good	good	good	N/A	good
33	F	General psychiatrist	5	single	none	12	>50	1	8	8	9-10	none	good	N/A	good	good	N/A	good
38	F	General psychiatrist	9	married	1	60	40-50	15	7	8	3-5	> 1 month - < 1 year	N/A	not good	not good	good	good	good
	M	General psychiatrist	7	married	none	40	>50	15	10	10	3-5	≥ 1 year	N/A	good	good	good	good	good
36	F	General psychiatrist	9	married	1	30	<40	15	8	5	6-8	≥ 1 year	good	N/A	good	not good	not good	good
32	F	General psychiatrist	2	married	1	30	<40	6	8	7	9-10	> 1 month - < 1 year	good	not good	good	good	good	good
42	M	General psychiatrist	20	single	none	50	40-50	5	2	5	6-8	≥ 1 year	not good	not good	good	N/A	N/A	good
40	F	General psychiatrist	10	married	none	70	<40	1	8	10	6-8	≥ 1 year	good	good	good	good	good	good
31	M	General psychiatrist	3	married	>1	15	>50	10	7	7	6-8	none	good	N/A	good	good	good	good
26	F	Psychiatry resident	2	single	none	15	>50	7	6	7	6-8	none	good	good	good	good	good	good
61	F	General psychiatrist	35	married		0	40-50		10	10	3-5	≥ 1 year	N/A	N/A	good	good	good	good
31	F	General psychiatrist	2	single	none	40	40-50	12	5	2	3-5	≤ 1 month	not good	not good	good	good	not good	good
30	F	Psychiatry resident	3	single	none	10	40-50	6	0	5	3-5	none	N/A	N/A	good	good	good	good
29	F	Psychiatry resident	3	single	none	12	40-50	4	3	8	6-8	none	good	good	good	good	not good	good
29	M	Psychiatry resident	2	single	none	10	<40	5	7	8	6-8	none	not good	good	good	good	good	good
29	M	Child and adolescent psychiatrist	2	single	none	10	>50	7	3	5	6-8	none	good	good	good	good	good	good
28	F	Child and adolescent psychiatrist	4	single	none	20	>50	8	5	3	0-2	none	good	N/A	good	good	good	good
33	M	Psychiatry resident	1		none	10	<40	6	5	7	0-2	none	good	good	good	N/A	N/A	good
28	M	Psychiatry resident	2	single	none	20	40-50	4	7	9	6-8	none	good	N/A	good	N/A	not good	good
28	M	Psychiatry resident	1	single	none	10	>50	4	2	5	3-5	none	good	good	good	good	good	good
29	F	General psychiatrist	4	single	none	15	<40	8	7	8	>10	none	good	not good	good	good	not good	good
40	F	General psychiatrist	11	single	none	15	40-50		8	8	6-8	≥ 1 year	good	good	good	good	good	good
28	M	Psychiatry resident	3	single	none	25	40-50	1	7	8	9-10	none	good	good	good	good	not good	good
34	F	Child and adolescent psychiatrist	7	married	none	10	40-50	12	8	8	9-10	none	N/A	good	good	good	good	good
36	F	Child and adolescent psychiatrist	9	married	1	8	40-50	10	9	9	9-10	none	N/A	good	good	good	good	good
32	F	General psychiatrist	6	married	none	20	<40	8	7	8	9-10	> 1 month - < 1 year	good	N/A	good	good	N/A	good
28	F	Psychiatry resident	1	single	none	10	40-50	5	6	7	6-8	none	good	N/A	good	N/A	N/A	good
28	F	Psychiatry resident	3	single	none	5	40-50	5	5	7	3-5	none	good	good	good	good	not good	good
32	F	General psychiatrist	1	single	none	90	40-50	10	3	4	6-8	> 1 month - < 1 year	good	not good	good	not good	good	not good
45	F	General psychiatrist	14	married	none	30	40-50	2	9	8	0-2	≥ 1 year	good	good	good	good	good	good
64	F	Child and adolescent psychiatrist	34	married	>1	30	<40		9	10	3-5	≥ 1 year	good	good	good	good	good
40	F	General psychiatrist	13	single	none	4	<40		3	7	6-8	≥ 1 year	good	good	good	N/A	N/A	good
57	M	Child and adolescent psychiatrist	30	married	>1	20	40-50	8	10	10	3-5	none	good	good	good	good	good	good
58	M	General psychiatrist	30	married	>1	20	<40	1	8	9	6-8	≥ 1 year	good	good	good	good	good	good
40	F	General psychiatrist	13	married	>1	18	40-50	10	7	7	9-10	none	not good	not good	good	good	good	good
40	M	General psychiatrist	8	married	none	30	>50	15	2	5	3-5	≥ 1 year	N/A	good	good	good	good	good
28	F	Psychiatry resident	3	married	none	6	>50	6	1	3	3-5	none	good	not good	good	good	N/A	good
32	F	General psychiatrist	3	single	none	20	>50	4	8	7	6-8	≥ 1 year	good	not good	good	good	good	good
38	M	General psychiatrist	8	single	none	12	40-50	5	7	7	6-8	none	good	not good	good	good	not good	good
57	M	General psychiatrist	22	married	>1	30	40-50	3	8	9	3-5	≥ 1 year	not good	good	good	good	good	good
51	F	Child and adolescent psychiatrist	12	single	none	50	>50	15	7	8	3-5	≥ 1 year	good	good	N/A	good	good	good
61	M	General psychiatrist	30	single	none	20	40-50		8	9	6-8	≥ 1 year	good	good	good	good	good	good
37	M	General psychiatrist	13	married	>1	60	40-50	10	8	9	6-8	≥ 1 year	N/A	good	N/A	good	good	good
31	M	General psychiatrist	6	single	none	50	>50	23	7	5	9-10	none	N/A	not good	N/A	good	good	good
29	F	General psychiatrist	4	single	none	50	40-50	1	8	6	3-5	> 1 month - < 1 year	good	not good	good	good	not good	good
39	M	General psychiatrist	12	single	none	50	>50	15	9	7	3-5	≥ 1 year	N/A	not good	good	good	not good	good
42	M	General psychiatrist	14	single	none	50	40-50	7	5	3	6-8	> 1 month - < 1 year	good	good	good	not good	good	good
58	M	General psychiatrist	29	married	>1	50	40-50	7	5	5	0-2	> 1 month - < 1 year	good	not good	good	good	N/A	good
29	M	General psychiatrist	1	single	none	50	40-50	15	7	7	6-8	none	good	good	N/A	good	good	good
40	F	Psychiatry resident	15	single	none	50	40-50	15	8	8	9-10	≥ 1 year	N/A	good	N/A	good	good	good
35	F	General psychiatrist	10	single	none	15	40-50	7	6	8	3-5	none	good	good	good	good	good	good
25	F	Psychiatry resident	1	single	none	10	40-50	5	7	9	6-8	none	good	good	good	good	good	good
35	F	General psychiatrist	7	single	none	40	<40	10	7	7	9-10	> 1 month - < 1 year	good	good	good	good	N/A	N/A
30	F	General psychiatrist	4	single	none	40	>50	7	6	8	6-8	none	good	not good	good	good	N/A	good
31	F	Psychiatry resident	3	single	none	8	40-50	7	4	6	3-5	none	good	good	good	good	good	good
34	F	General psychiatrist	4	single	none	20	<40	10	7	8	6-8	≥ 1 year	good	good	good	good	good	good
28	M	Psychiatry resident	2	single	none	10	40-50	3	5	8	6-8	none	good	good	good	good	good	good
28	M	General psychiatrist	1	married	none	9	<40	1	10	9	6-8	none	good	good	good	good	good	good
27	F	Psychiatry resident	2	single	none	12	40-50	7	6	5	0-2	none	good	good	good	N/A	N/A	good
32	M	General psychiatrist	4	single	none	30	<40	10	7	9	>10	none	good	good	good	good	good	good
36	F	Child and adolescent psychiatrist	5	married	1	30	40-50	10	6	5	6-8	> 1 month - < 1 year	good	not good	good	N/A	N/A	N/A
30	F	Psychiatry resident	3	single		20	40-50	6	3	8	3-5	none	good	N/A	good	good	good	good
56	M	General psychiatrist	29	single	none	60	40-50	10	7	5	6-8	> 1 month - < 1 year	good	not good	good	good	good	good
34	F	General psychiatrist	5	single	none	10	<40		9	9	0-2	≥ 1 year	good	good	good	good	good	good
38	F	General psychiatrist	3	single	none	10	<40		5	7	6-8	none	N/A	N/A	N/A	N/A	N/A	good
42	F	General psychiatrist	9	married	>1	40	40-50	15	6	6	9-10	> 1 month - < 1 year	good	good	good	good	good	good
30	M	Psychiatry resident	1	married	>1	10	>50	8	2	6	6-8	none	not good	not good	not good	good	N/A	N/A
31	F	Psychiatry resident	3	single	none	15		6	3	5	9-10	none	good	good	good	good	good	good
30	F	Psychiatry resident	3	single	none	20	>50	8	5	8	3-5	none	good	good	good	good	good	good
29	F	Psychiatry resident	3	single	none	20	40-50	8	7	7	6-8	none	good	N/A	good	good	N/A	good
30	F	Psychiatry resident	2	single	none	12	>50	6	4	4	3-5	none	good	N/A	good	good	good	good
35	F	General psychiatrist	3	married	none		40-50	5	8	8	6-8	none	good	good	good	good	good	good
28	F	Psychiatry resident	3	single	none	14	>50	20	4	8	6-8	≤ 1 month	good	N/A	good	good	good	not good
35	F	General psychiatrist	7		>1	10	>50	6	8	8	6-8	none	good	not good	good	good	good	good
30	M	General psychiatrist	3	single	none	20	<40	7	4	7	3-5	none	good	good	good	good	good	good
31	F	General psychiatrist	1	single	none	120	>50	15	4	5	3-5	> 1 month - < 1 year	good	not good	good	good	good	good
34	F	General psychiatrist	4	single	none	50	<40	10	5	2	0-2	none	not good	not good	not good	not good	not good	good
27	F	Psychiatry resident	1	single	none	20	40-50	6	7	9	6-8	none	good	not good	good	good	good	good
39	F	General psychiatrist	14	single	none	15	40-50	1	9	9	9-10	≥ 1 year	good	N/A	not good	good	good	good
29	F	Child and adolescent psychiatrist	4	single	none	6	<40	5	5	5	3-5	≥ 1 year	not good	not good	good	not good	good	good
29	F	Psychiatry resident	3	single	none	10	>50	7	2	4	3-5	none	N/A	N/A	good	good	good	good
33	F	Child and adolescent psychiatrist	4	married	1	10	40-50		8	8	9-10	none	N/A	good	good	good	good	good
56	M	Child and adolescent psychiatrist	29	married	>1	20	40-50		8	6	6-8	> 1 month - < 1 year	N/A	N/A	good	good	good	good
	F	General psychiatrist	2	single	none	50	>50	8	10	3	6-8	≥ 1 year	not good	not good	not good	good	N/A	good
37	M	Child and adolescent psychiatrist	12	married	none	15	>50		10	10	3-5	none	N/A	N/A	good	good	good	good
38	M	General psychiatrist	11	married	none	80	>50	15	3	4	3-5	none	N/A	good	good	good	not good	good
38	M	General psychiatrist	11	married	none	80	>50	15	3	4	3-5	none	N/A	good	good	good	not good	good
36	M	General psychiatrist	9	married	1	40	>50	8	8	6	6-8	> 1 month - < 1 year	not good	not good	good	good	N/A	good
35	F	General psychiatrist	7	married	1	6	40-50	7	3	5	3-5	none	good	not good	good	good	not good	good
29	M	General psychiatrist	4	single	none	15	<40		0	2	>10	none	N/A	not good	N/A	good	N/A	not good
30	F	Psychiatry resident	4	married	none	5	>50	8	2	5	6-8	≥ 1 year	good	N/A	good	N/A	N/A	good
28	F	Psychiatry resident	1	single	none	20	>50	7	1	4	6-8	none	not good	not good	good	good	N/A	N/A
40	F	General psychiatrist	15	married	none	15	>50	1	8	9	3-5	none	good	good	good	good	good	good
29	F	General psychiatrist	1	single	none	40	>50	16	3	7	3-5	> 1 month - < 1 year	N/A	N/A	N/A	good	N/A	good
33	F	Child and adolescent psychiatrist	3	married	1	30	40-50	10	7	7	6-8	none	good	N/A	good	N/A	N/A	good
42	F	Child and adolescent psychiatrist	12	single	none	10	40-50		9	9	3-5	none	N/A	not good	good	good	good	good
36	F	Child and adolescent psychiatrist	4	married	1	20	40-50	8	0	5	6-8	none	good	not good	good	good	good	good
30	F	General psychiatrist	1	single	none	30	40-50	7	6	7	3-5	≥ 1 year	good	good	good	good	good	good
	M	General psychiatrist	7	single	none	20	<40	5	8	8	9-10	none	good	N/A	good	good	N/A	good
32	F	Child and adolescent psychiatrist	1	single	none	15	40-50	7	7	8	9-10	none	good	N/A	good	N/A	good	good
41	F	General psychiatrist	11	single	none		>50	2	10	8	3-5	> 1 month - < 1 year	good	good	good	good	good	good
39	F	Child and adolescent psychiatrist	8	single	none	20	>50	8	7	7	3-5	none	good	not good	good	not good	good	good
28	F	General psychiatrist	3	single	none	20	40-50	7	7	8	3-5	> 1 month - < 1 year	good	good	good	good	not good	good
53	M	General psychiatrist	24	single	none	12	<40	10	8	8	9-10	≥ 1 year	good	good	good	good	good	good
52	F	General psychiatrist	25	married	1	10	<40	1	10	10	3-5	none	N/A	N/A	N/A	good	good	good
36	F	General psychiatrist	9	single	none	40	40-50	7	2	8	6-8	none	good	good	good	good	good	good
31	F	Child and adolescent psychiatrist	4	married	none	20	<40	4	4	8	9-10	none	good	N/A	good	good	good	good
36	M	General psychiatrist	7	married	1	10	40-50	1	8	9	3-5	none	not good	good	not good	not good	good	good
53	M	General psychiatrist	30	married	>1	15	40-50	4	9	9	3-5	≥ 1 year	good	N/A	good	good	N/A	good
44	M	General psychiatrist	12	single	none	40	40-50	6	10	8	3-5	≥ 1 year	good	good	good	good	good	good
42	F	Child and adolescent psychiatrist	15	single	none	12	>50		5	9	>10	≥ 1 year	good	not good	good	good	N/A	good
35	F	General psychiatrist	10	married	1	40	40-50		8	8	6-8	≥ 1 year	N/A	good	N/A	good	good	good
37	M	General psychiatrist	10	married	1	10	>50	1	8	8	0-2	≥ 1 year	good	not good	not good	not good	not good	good
36	F	General psychiatrist	7	single			>50	15	5	5	6-8	> 1 month - < 1 year	N/A	not good	N/A	good	N/A	good
28	M	Psychiatry resident	2	married	none	10	40-50	8	2	5	6-8	none	N/A	N/A	good	good	good	good
62	F	General psychiatrist	37	married	>1	15	40-50	1	6	8	6-8	≥ 1 year	good	good	good	good	good	good
34	F	General psychiatrist	3	single	none	10	>50	20	9	8	0-2	none	N/A	good	good	good	good	good
53	M	General psychiatrist	24	married	>1	70	<40	10	5	7	6-8	none	N/A	not good	good	good	good	good
42	F	General psychiatrist	10	married	1	60	40-50	10	6	6	9-10	none	N/A	not good	good	good	good	good
57	F	General psychiatrist	33	single	none	20	>50	12	8	8	0-2	≥ 1 year	good	good	good	not good	good	good
	F	Child and adolescent psychiatrist	10	married	none	5	<40		9	9	3-5	≥ 1 year	good	good	good	good	good	good
43	F	Child and adolescent psychiatrist	9	married	>1	20	>50	5	3	8	0-2	none	good	good	good	good	N/A	good
31	F	General psychiatrist	3	married	none	20	40-50	3	8	8	3-5	none	good	good	good	N/A	good	good

## Sheet: MBI&PCI
Maslach Burnout Inventory (MBI) questionnaire																						Proactive Coping Inventory (PCI) questionnaire
1	2	3	4	5	6	7	8	9	10	11	12	13	14	15	16	17	18	19	20	21	22	1.1	1.2	1.3	1.4	1.5	1.6	1.7	1.8	1.9	1.1	1.11	1.12	1.13	1.14	2.1	2.2	2.3	2.4	3.1	3.2	3.3	3.4	3.5	4.1	4.2	4.3
6	6	5	0	4	4	1	4	0	1	2	2	3	3	1	1	1	2	5	3	3	0	3	3	3	3	3	4	3	2	3	2	2	3	3	3	3	3	3	4	3	2	3	1	1	1	2	2
3	5	3	1	0	1	0	1	2	0	0	0	0	0	0	2	0	0	0	1	0	0	3	2	3	3	4	3	3	3	4	2	3	3	3	4	3	2	3	2	2	3	4	2	3	2	3	2
2	1	3	1	3	1	1	2	3	2	1	2	2	1	1	2		2	4	1	2	4	3	3	2	2	2	2	3	2	3	2	2	2	3	3	3	3	3	3	2	2	3	2	2	2	2	1
5	6	5	0	4	6	2	6	0	5	6	2	6	6	4	4	1	2	2	6	1	4	3	2	2	2	3		3	2	4	2	3	2	2	4	3	3	2	3	4	3	3	3	3	3	3	2
5	6	6	0	2	2	0	5	1	1	1	3	5	6	3	1	2	1	1	3	1	1	4	2	2	2	4	4	4	3	4	3	2	4	4	3	2	2	2	3	4	4	4	3	2	1	2	2
0	0	0	1	0	0	1	1	0	0	0	0	0	0	0	0	0	0	0	0	0	1	4	2	4	4	4	4	4	4	4	4	3	3	4	4	3	3	3	4	1	4	4	4	4	2	4	1
6	6	5	0	0	5	0	6	0	0	1	1	5	6	1	2	0	1	1	3	3	1	4	3	2	2	3	3	2	2	3	3	4	3	3	4	2	2	2	2	1	3	4	3	2	2	2	2
3	3	3	0	0	0	0	3	0	2	3	1	4	6	0	0	0	0	2	1	3	1	3	1	1	1	2	2	2	2	3	1	2	2	2	3	2	2	2	2	2	3	3	3	4	2	3	2
5	5	3	3	3	5	0	4	2	1	0	5	4	5	0	1	1	1	1	0	1	4	4	2	2	2	3	2	3	4	3	4	3	4	3	3	3	3	3	4	1	2	3	3	1	2	2	1
4	5	4	1	1	2	0	5	0	0	4	1	4	5	1	2	1	0	0	1	0	1	3	3	3	3	4	3	3	3	3	3	3	4	3	4	4	4	3	3	3	3	3	3	3	2	3	2
2	2	1	0	2	0	0	2	0	0	0	0	1	0	1	1	0	0	0	0	0	1	4	3	2	2	3	4	3	4	4	4	4	3	4	4	4	3	3	2	2	4	4	4	4	1	2	1
1	0	0	0	0	0	1	1	1	0	0	0	0	0	0	0	0	0	0	0	0	1	3	3	3	3	3	3	4	3	4	3	3	3	3	4	3	3	3	3	4	4	4	3	3	2	1	1
5	5	5	0	0	6	0	5	0	0	0	2	5	5	4	4	1	0	3		2	0	4	3	1	1	2	2	2	2	2	2	2	1	2	2	2	3	2	2	3	4	3	2	4	3	4	4
3	4	4	1	3	4	1	5	1	0	1	3	3	3	2	3	1	1	1	1	4	1	3	3	3	3	4	3	3	3	3	3	2	3	3	3	3	3	3	3	2	3	4	3	2	3	4	2
3	3	2	1	3	3	1	3	1	2	2	1	3	3	0	1	2	1	1	2	2	2	4	3	4	3	3	2	3	3	3	2	3	4	3	4	3	2	4	3	3	4	2	3	3	3	2	2
1	1	1	0	1	1	0	1	0	1	1	1	4	3	1	1	0	0	0	1	0	1	4	2	1	2	2	2	4	2	3	2	2	2	2	3	2	3	3	3	1	2	1	1	1	1	1	1
4	5	5	0	0	3	0	3	0	0	0	1	3	3	0	3	1	0	0	0	1	4	4	3	3	3	3	3	3	3	4	3	3	3	3	4	3	4	3	3	4	3	3	3	3	2	3	1
5	6	0	1	1	3	0	6	0	4	4	2	5	5	2	1	0	0	1	5	1	3	4	3	2	2	2	2	2	2	4	3	3	2	3	3	2	2	2	4	3	4	3	2	2	2	2	2
5	4	5	2	4	4	1	5	1	3	3	2	5	5	4	4	1	1	2	4	1	4	2	3	2	1	2	2	2	2	4	3	2	2	2	3	2	3	2	2	4	4	4	4	4	3	3	4
2	1	3	0	0	2	0	3	0	4	4	0	1	5	1	1	0	0	0	1	1	1	4	3	2	2	2	3	3	2	3	3	3	2	3	4	2	3	2	3	3	3	3	3	2	2	2	3
5	5	5	1	5	5	2	6	2	6	5	2	4	6	4	6	2	2	2	5	2	4	3	3	1	1	2	1	1	1	2	1	1	2	1	4	1	2	1	1	1	2	2	1	2	2	2	4
1	2	2	0	1	1	1	1	0	0	1	1	1	1	0	1	1	1	0	0	0	2	3	2	3	3	3	3	3	3	3	3	3	3	3	3	3	3	3	3	3	3	3	3	3	2	2	1
4	5	2	0	2	1	3	3	0	4	1	0	6	2	0	0	0	0	0	1	0	1	3	3	3	3	3	2	3	3	3	3	4	3	2	2	3	3	2	3	3	3	3		2	3	2
3	6	5	1	3	2	1	6	1	1	0	2	2	6	0	0	1	2	0	1	2	1	3	3	3	2	2	2	3	3	3	2	2	2	2	3	2	2	2	3	3	2	3	2	2	2	2	1
2	2	1	5	0	0	1	1	0	0	0	2	4	1	1	1	1	1	1	0	1	1	3	2	3	3	3	3	3	3	4	3	3	3	3	3	3	3	3	3	3	3	3	3	3	2	2	2
5	4	4	2	2	4	3	4	1	0	4	5	5	5	1	3	2	3	6	4	2	5	4	3	1	1	2	3	3	3	2	3	2	2	3	2	3	4	3	3	3	2	3	2	1	2	3	2
1	2	1	2	1	1	1	1	1	1	1	1	1	1	1	1	1	1	1	0	1	1	4	3	3	3	4	4	4	4	4	4	4	3	4	1	3	4	3	3	4	4	4	4	4	2	3	2
2	1	1	0	2	1	2	4	1	1	0	3	1	0	0	0	2	1	4	0	3	3	3	2	4	4	3	3	3	3	3	3	4	2	3	4	3	2	3	3	4	4	4	2	2	3	3	2
1	5	5	0	0	0	1	1	1	0	0	1	1	1	0	0	0		0	0	1	1	4	2	3	3	3	3	3	3	4	3	3	2	3	4	2	3	3	3	4	4	4	4	4	2	2	2
3	4	5	1	3	2	1	5	1	1		2	5	4	3	3	0	1	1	5	1	1	4	2	4	2	2	3	3	2	3	2	3	3	3	2	3	3	3	2	2	3	3	3	3	2	2	1
5	5	6	0	1	3	0	6	4	2	2	4	5	6	2	2	4	1	1	4	2	3	3	3	3	3	3	2	1	3	4	2	3	2	3	4	3	2	2	3	3	4	4	3	3	2	2	2
5	3	3	0	0	1	6	2	0	0	0	1	6	1	0	0	0	0	0	0	5	1	3	2	4	4	4	4	4	4	4	3	3	4	4	4	4	3	3	3	4	2	3	3	4	2	2	3
5	6	6	0	5	6	0	5	1	3	4	3	4	4	3	3	3	1	1	2	1	4	4	3	2	2	3	3	4	3	4	2	4	2	3	4	4	3	4	4	3	4	4	4	1	2	2	1
6	6	6	0	0	3	0	5	0	0	0	3	2	4	0	0	1	1	2	3	1	2	4	3	2	2	2	3	3	2	4	4	3	3	2	4	3	3	3	3	1	2	2	3	2	2	2	2
5	6	6	6	0	1	0	6	0	0	0	5	6	6	0	4	1	1	0	5	1	0	3	2	3	3	3	3	3	3	4	3	3	2	3	3	3	3	3	3	2	2	2	2	2	2	2	2
1	1	0	0	0	1	0	1	0	0	0	0	1	1	0	1	0	0	0	0	1	1	4	2	4	4	4	4	4	4	4	3	4	3	4	4	3	3	3	3	4	4	4	3	4	2	3	2
4	5	3	3	1	2	1	5	5	0	0	1	3	5	1	1	1	1	0	0	1	0	3	2	2	2	2	2	3	2	3	2	3	2	3	3	3	3	3	4	4	4	4	4	1	2	4	1
5	5	6	0	4	5	1	6	1	4	4	2	6	6	4	5	1	1	1	5	1	4	3	3	1	1	2	2	2	2	3	1	2	1	2	3	4	3	4	4	4	2	4	3	3	2	3	3
4	6	5	0	4	5	1	4	0	3	2	2	4	5	1	3	1	0	0	0	1	1	4	2	2	2	2	2	3	3	3	3	2	2	3	3	3	3	3	2	3	4	3	3	4	2	2	1
1	1	1	1	1	1	1	1	1	0	0	1	1	1	1	1	1	1	1	0	5	1	3	3	1	1	2	3	3	3	3	2	3	3	4	3	3	3	4	3	3	3	3	2	3	3	3	3
2	3	3	0	1	0	0	2	0	0	0	1	3	2	0	0	1	0	0	0	1	2	4	4	4	4	4	3	4	4	4	4	3	4	4	4	4	4	4	4	2	4	4	3	2	2	2	1
4	4	5	0	3	5	1	5	0	3	4	1	4	4	3	4	1	1	2	3	1	4	4	1	3	3	3	3	3	2	2	3	4	4	4	3	2	2	2	3	2	4	3	4	3	2	3	3
1	3	1	0	0	1	0	2	0	0	0	0	1	1	0	1	0	0	0	1	1	0	4	3	3	3	4	3	3	3	4	3	3	2	3	3	3	2	2	3	4	4	4	3	3	2	2	2
4	5	5	1	1	4	1	5	0	4	0	2	4	4	5	5	1	1	2	2	5	3	2	3	1	1	1	2	1	1	4	3	3	2	2	3	2	2	2	3	4	4	4	4	3	3	3	4
3	4	3	2	1	2	1	4	2	2	3	3	3	4	4	3	3	2	3	4	3	3	3	2	3	2	2	2	2	2	3	2	2	2	2	3	2	2	2	3	2	2	2	2	2	2	2	2
5	5	3	1	3	2	0	5	3	2	2	1	5	3	0	1	1	0	3	4	0	1	3	2	2	1	2	2	2	3	3	2	3	2	2	3	3	3	3	3	2	4	3	3	2	2	3	2
4	4	2	0	0	1	0	2	1	0	0	2	1	1	0	1	4	1	2	0	5	0	4	2	2	3	3	3	4	4	4	4	4	4	4	4	4	4	4	4	2	4	4	3	3	1	3	2
0	2	1	4	1	1	1	1	4	0	0	1	0	0	0	0	0	1	1	0	0	1	4	2	3	3	3	3	3	3	4	3	4	4	4	3	2	3	2	4	4	4	4	3	4	2	3	1
2	5	2	0	0	2	0	5	0	0	0	1	1	1	0	0	0	0	0	1	0	1	4	3	1	1	3	3	3	3	3	3	3	4	4	3	4	4	4	4	4	4	4	4	4	3	4	2
1	6	2	0	0	1	0	2	0	0	0	0	1	1	0	0	0	0	0	0	0	0	3	2	3	3	3	3	3	3	4	3	3	3	3	4	3	3	3	3	3	3	3	3	2	2	2	1
1	2	1	1	1	4	1	2	3	5	4	1	2	1	4	2	3	2	5	2	5	3	2	1	3	3	4	2	3	3	1	4	3	4	3	4	3	3	3	3	2	3	3	3	1	4	2	2
5	5	6	2	5	5	0	5	3	4	1	4	3	5	0	2	5	3	4	3	4	0	4	2	2	2	4	3	4	3	4	4	3	2	4	4	4	4	4	4	4	3	3	4	4	2	3	1
5	6	6	1	4	5	1	5	1	4	4	2	5	5	4	4	2	1	2	4	3	2	2	2	1	1	3	3	3	3	3	3	3	4	3	3	2	2	2	3	4	3	4	4	4	2	2	1
3	5	1	0	2	2	1	5	1	5	2	4	6	6	2	2	3	2	2	2	3	2	4	2	2	2	2	2	2	2	4	4	2	4	2	3	2	2	2	2	2	2	3	3	2	3	3	2
5	5	5	0	4	4	1	6	0	0	0	4	5	5	4	2	2	1	1	3	1	5	4	3	3	2	4	4	3	3	2	2	2	2	2	4	4	3	3	2	4	4	4	3	3	3	3	2
5	4	4	1	5	5	1	0	1	0	2	5	0	4	5	0	4	2	2	0	2	3	3	2	3	2	2	1	1	2	3	3	2	2	2	4	2	3	2	2	4	3	3	3	3	3	2	1
1	1	2	3	1	4	1	3	2	1	2	4	2	3	1	2	2	2	3	1	2	1	3	2	2	1	2	2	2	2	3	2	2	2	3	3	3	2	2	3	2	2	2	3	3	3	3	3
1	3	4	0	0	0	0	2	0	0	0	1	4	4	0	0	1	1	1	0	1	1	3	3	4	2	3	3	3	4	4	2	4	4	4	4	3	2	3	2	2	4	2	2	2	1	2	2
3	3	3	0	2	3	0	3	1	6	0	1	3	4	3	1	0	1	1	1	1	1	3	3	3	3	3	3	3	3	4	3	3	3	3	4	3	3	3	3	3	4	4	4	3	3	2	1
3	3	3	1	1	3	2	4	1	1	1	1	4	2	1	2	3		3	1	5	1	3	2	3	2	2	2	2	2	3	3	3	2	3	3	4	3	3	3	3	3	3	3	3	1	2	1
0	0	0	0	0	0	0	0	0	0	0	0	0	0	0	0	0	0	0	0	0	0	4	4	4	1	4	4	4	4	4	1	4	1	4	4	4	4	4	4	1	4	4	4	4	1	1	1
2	4	4	3	0	1	1	5	0	0	0	2	5	3	1	0	2	1	1	1	1	2	4	2	3	4	3	4	3	2	4	4	2	2	3	3	3	2	2	2	3	3	2	2	3	4	3	3
2	2	1	1	4	2	1	2	1	0	0	3	3	2	2	2	1	1	3	0	1	2	3	2	2	2	2	2	2	2	4	2	3	2	2	3	3	3	2	3	3	3	4	3	3	2	2	2
5	4	4	0	0	1	0	3	0	2	2	2	2	3	0	0	0	0	0	2	1	1	4	3	4	4	4	3	4	3	4	2	3	3	4	3	4	4	4	4	4	4	4	4	4	1	2	1
5	5	5	0	4	4	0	6	1	4	4	2	5	5	4	4	1	1	1	4	2	4	3	4	1	1	2	2	2	1	3	2	2	2	1	4	3	2	2	4	4	2	4	3	3	1	3	2
5	6	6	0	2	5	0	6	0	1	1	2	5	5	0	0	0	0	0	0	1	2	4	4	4	3	4	4	4	4	4	4	4	4	4	3	4	4	4	4	4	4	4	4	4	1	2	1
6	6	6	1	2	4	1	6	0	1	2	4	2	6	0	1	1	1	1	5	2	2	3	3	4	4	3	4	3	4	4	4	3	4	4	3	3	3	3	3	3	4	4	2	4	1	2	2
5	4	3	1	0	6	0	5	0	0	0	3	3	6	5	5	1	4	0	3	1	0	4	2	1	2	4	3	1	3	4	1	2	2	4	4	3	4	2	4	1	3	4	1	1	1	1	1
3	3	4	0	1	5	0	4	0	1	1	3	4	4	2	4	3	1	0	1	4	2	4	3	2	2	3	4	3	2	3	3	3	4	4	3	4	3	4	3	4	4	4	3	4	2	3	2
1	3	1	0	0	4	0	3	0	0	0	0	1	2	0	1	0	1	1	0	1	1	4	2	3	3	3	3	3	2	4	4	3	3	3	4	3	3	3	3	3	3	1	3	1	2	2	1
3	3	3	3	3	3	1	3	1	3	3	1	3	3	3	3	1	1	1	3	2	3	4	2	3	2	3	3	3	3	4	3	4	3	4	4	3	3	4	4	2	3	3	4	3	3	3	2
3	3	3	1	0	2	0	4	0	0	1	1	2	5	0	2	1	1	0	0	1	1	4	3	3	3	3	4	3	3	4	2	3	3	4	3	4	4	4	4	4	4	4	4	4	3	3	2
5	3	4	2	0	6	3	6	0	5	5	4	4	6	1	6	2	2	1	4	2	5	3	2	3	2	3	2	2	2	4	2	2	2	2	2	2	2	3	3	3	3	3	2	3	3	2	3
2	4	1	0	0	5	0	4	0	4	4	2	4	2	0	2	1	1	1	0	2	2	3	2	2	2	3	3	2	3	3	3	3	4	3	4	3	4	4	4	4	4	4	4	4	2	3	1
3	1	2	3	3	3	4	3	3	0	2	3	1	2	1	1	4	4	4	0	4	2	3	3	3	3	3	3	3	3	2	3	3	4	3	3	3	3	3	3	4	4	4	3	4	2	2	2
4	5	4	0	1	2	0	4	0	0	2	2	5	5	0	1	0	0	0	1	1	0	4	2	3	3	4	3	3	3	4	4	4	3	4	3	3	3	3	3	2	3	4	3	2	2	4	2
5	5	5	1	1	5	2	5	0	1	1	4	4	4	1	4	4	4	4	3	4	3	3	3	2	2	4	3	3	3	1	2	3	3	3	2	2	3	3	2	2	2	1	2	2	3	3	3
2	2	1	1	1	2	2	3	0	0	0	1	1	1	0	1	2	0	1	1	1	1	4	2	2	2	2	2	2	2	2	1	2	2	2	3	3	2	3	3	4	4	4	4	4	3	3	1
4	5	5	0	4	4	1	5	0	3	3	2	4	5	1	1	1	0	1	5	2	3	3	3	2	3	3	3	3	3	3	4	3	3	3	3	3	2	3	3	3	3	4	3	4	3	3	4
1	1	1	3	0	1	0	1	0	0	0	0	0	0	0	0	0	0	0	0	0	1	4	2	3	3	3	3	3	3	4	3	3	3	3	4	3	3	3	3	4	4	4	4	4	2	2	1
2	3	5	1	1	3	1	4	1	0	1	3	1	1	1	2	1	0	1	1	1	1	3	2	3	3	3	3	3	3	2	2	3	3	3	3	2	3	3	3	3	3	3	2	3	3	3	3
0	0	1	1	0	1	1	1	0	0	0	0	0	0	0	1	1	1	1	0	1	0	3	3	2	2	2	3	3	3	4	3	2	2	3	4	4	4	4	4	4	4	4	4	4	2	2	1
3	4	5	0	1	3	0	3	0	1	1	2	2	2	0	1	2	0	0	1	1	1	4	3	2	3	4	4	4	4	3	3	3	3	3	4	2	3	2	3	4	4	4	3	4	2	3	3
4	6	5	1	3	3	1	4	0	2	5	2	4	4	3	2	4	2	5	4	2	5	3	1	2	1	1	2	2	2	3	3	3	2	2	3	3	3	3	4	2	2	2	2	2	3	3	3
2	1	1	5	0	1	1	2	2	1	2	2	1	2	1	1	1	1	1	1	2	2	3	1	3	3	3	3	4	3	4	4	3	3	3	3	3	4	4	4	4	4	4	4	4	3	2	2
4	6	1	0	0	1	0	1	1	0	0	0	1	1	0	1	0	0	0	0	0	1	4	1	2	2	3	3	2	4	3	3	3	2	4	4	4	4	4	4	4	4	4	3	4	4	4	1
4	4	4	1	4	5	0	5	4	0	0	4	2	3	2	2	4	2	2	2	3	1	3	2	2	2	2	2	2	2	4	3	3	3	3	2	3	3	3	3	4	4	4	4	4	3	3	3
3	3	2	1	0	5	2	4	1	2	4	1	2	3	3	5	1	0	0	3	1	2	4	2	3	3	4	3	3	3	3	3	3	3	3	3	3	3	3	4	4	4	4	3	3	3	4	2
4	5	2	0	1	2	0	5	0	1	1	1	4	5	0	1	1	1	1	1	3	4	3	3	3	3	4	3	3	3	4	4	3	2	3	1	4	2	3	4	4	2	4	3	1	2	2	2
2	4	3	1	2	3	0	4	1	0	0	2	2	1	0	2	1	1	1	0	1	1	3	2	2	2	3	2	2	2	3	3	3	2	2	3	3	3	3	3	3	4	4	4	4	3	3	3
4	5	5	1	6	5	4	5	3	1	5	4	2	2	3	3	3	3	6	3	0	2	2	1	1	1	1	2	2	2	2	3	3	2	2	3	3	2	3	2	1	2	3	2	2	3	3	4
1	1	0	1	5	1	0	1	0	1	1	1	1	0	1	0	0	0	0	0	0	0	3	2	2	2	3	4	3	3	4	3	3	2	3	4	2	3	3	4	4	3	4	4	4	3	3	3
1	5	5	0	5	4	1	6	0	4	4	1	4	6	3	3	1	1	1	1	1	2	4	2	2	2	2	3	3	3	4	2	3	1	2	3	3	2	3	4	4	3	4	4	4	1	2	1
4	4	4	2	4	4	1	4	2	4	4	1	4	4	4	4	1	1	1	4	1	4	3	3	2	2	3	2	2	2	3	4	3	2	2	3	2	3	2	4	4	4	4	4	1	2	4	2
2	2	1	3	2	2	0	0	4	1	0	0	1	3	1	1	0	1	1	0	0	2	4	4	2	2	3	2	3	3	4	3	3	2	3	4	4	3	4	4	1	2	2	3	2	3	3	1
3	5	5	1	2	5	1	5	1	3	3	1	3	5	0	2	0	0	0	1	1	2	4	3	2	2	3	3	4	3	3	3	3	3	3	3	3	3	3	2	3	3	3	3	3	2	2	2
2	3	3	1	0	2	1	2	0	0	0	0	1	1	1	2	0	0	0	0	1	1	3	3	4	3	3	3	3	3	3	3	3	3	4	4	3	4	3	4	4	3	4	3	2	2	2	1
5	5	5	1	2	3	1	5	0	1	1	4	3	2	1	1	4	5	5	1	2	1	3	2	2	1	4	3	3	2	3	4	2	2	3	3	3	2	3	4	3	2	3	2	3	2	4	2
4	4	5	0	0	3	1	5	0	0	0	1	4	3	0	3	1	1	1	4	1	2	3	3	1	1	2	2	2	2	3	3	2	2	1	3	2	2	3	2	3	3	2	2	2	3	3	2
2	4	2	1	5	5	0	4	0	0	1	0	1	3	2	3	1	0	1	0	1	1	4	3	2	2	3	3	2	3	3	4	4	4	3	4	2	1	1	2	3	4	3	3	2	4	4	4
5	5	5	1	4	5	1	5	1	1	2	3	5	5	2	4	5	3	5	2	3	3	4	2	2	2	4	2	3	2	3	4	2	3	2	3	2	2	2	3	4	3	4	3	3	3	3	3
3	5	5	1	3	2	1	4	2	1	3	3	3	2	1	1	1	1	2	2	3	1	3	2	3	2	2	2	3	2	3	4	2	2	3	3	3	2	3	3	3	2	3	2	2	3	4	2
5	6	6	2	0	5	1	6	0	0	0	3	2	5	0	2	3	2	2	4	5	1	4	3	3	2	4	2	3	2	3	3	2	3	2	4	2	3	2	3	3	2	3	2	2	2	1	1
3	5	6	1	2	3	1	4	0	3	4	5	5	4	1	4	1	6	5	0	1	5	3	3	1	1	4	3	3	2	2	3	1	2	2	2	3	4	2	3	3	3	4	3	2	3	2	1
6	6	6	1	4	4	1	6	0	4	4	3	5	6	4	5	2	1	2	5	1	5	2	1	1	2	4	2	2	1	2	3	2	2	3	4	2	2	2	2	2	1	3	2	3	4	4	4
2	2	1	1	1	2	1	1	1	0	0	2	2	0	0	1	1	2	2	1	1	2	4	2	3	2	4	3	3	3	4	2	3	2	3	3	3	3	3	3	4	4	4	3	4	2	2	2
3	5	5	0	1	2	0	4	0	0	0	1	2	3	1	1	1	0	1	1	0	2	3	2	2	3	3	3	3	3	4	2	3	2	3	4	3	2	2	3	4	3	4	3	3	3	2	2
3	3	3	1	0	3	1	2	0	0	0	1	0	2	0	2	1	1	0	0	1	1	3	2	2	2	3	3	3	3	4	2	4	2	3	4	3	3	3	2	1	4	3	3	2	2	3	2
3	5	3	0	4	4	1	5	1	0	0	3	3	3	5	4	3	2	3	1	5	2	3	3	2	2	3	2	3	2	4	3	3	3	3	4	3	3	3	3	3	3	3	3	3	2	3	1
3	4	2	4	0	1	0	2	1	0	0	1	4	3	2	1	2	1	1	0	0	0	4	2	2	2	4	4	3	3	3	4	3	3	2	4	3	3	2	4	3	3	4	3	2	2	3	3
4	5	5	0	2	4	1	5	1	2	6	5	3	5	0	3	2	5	5	0	2	4	3	3	2	1	2	2	2	1	3	2	2	2	3	3	3	3	3	3	2	2	2	3	3	3	3	2
3	5	3	0	3	3	0	3	0	3	3	0	3	3	3	3	0	0	0	3	0	3	4	2	3	2	2	3	3	3	4	3	4	3	4	4	4	4	4	4	4	4	4	4	4	1	2	1
1	2	0	2	1	2	1	1	0	0	0	5	1	0	2	1	1	2	4	0	2	1	2	2	1	1	1	1	2	1	3	2	3	2	2	4	2	2	2	4	4	4	4	3	4	4	3	4
2	1	1	3	0	1	2	1	2	0	0	4	1	1	0	1	3	2	3	0	3	1	3	2	2	2	3	2	3	2	3	3	3	3	3	3	3	2	3	3	4	4	4	4	4	2	2	3
2	3	3	2	0	1	1	1	2	0	2	1	1	4	1	1	2	3	1	1	1	1	4	2	3	2	3	3	3	3	4	4	3	3	3	4	3	3	3	3	3	3	4	4	4	3	3	2
5	5	5	1	5	5	2	5	6	6	6	5	5	4	3	3	1	0	6	5	2	0	3	2	2	1	2	2	3	2	3	2	3	3	2	2	3	3	3	3	2	2	2	2	3	3	2	2
4	3	3	1	0	2	1	4	1	0	0	3	3	3	0	2	2	2	3	2	1	1	4	2	1	2	2	3	3	3	4	3	3	3	3	3	3	2	2	2	1	2	2	3	2	2	2	1
5	5	5	1	0	5	1	5	0	0	0	2	4	5	1	5	2	1	1	1	1	1	3	2	3	3	3	3	3	3	4	3	2	3	3	3	3	3	3	3	2	2	2	2	2	2	3	1
3	4	2	5	1	4	0	5	1	0	0	1	1	1	1	1	1	0	0	0	0	1	4	1	3	3	4	4	4	4	3	3	3	3	3	3	4	3	4	3	3	4	4	3	3	2	2	1
6	5	5	1	2	2	1	5	0	1	4	4	4	4	4	4	0	0	2	2	1	4	3	3	3	2	3	3	3	3	3	3	3	2	3	3	4	3	2	3	3	3	3	3	3	4	4	4
5	5	6	1	4	6	2	6	0	4	6	2	6	5	6	4	2	0	1	6	2	5	3	2	4	3	4	2	3	2	1	2	3	1	3	2	3	3	3	3	4	4	4	4	4	2	2	1
4	6	3	0	1	5	1	1	4	0	0	4	2	2	1	1	4	1	4	0	4	2	2	3	2	2	4	3	2	2	2	2	3	3	3	3	2	2	3	4	2	4	4	4	2	3	4	4
0	4	4	1	4	1	0	2	0	0	0	2	3	1	0	1	0	1	1	0	1	2	4	1	2	3	2	4	2	4	4	3	3	4	4	4	3	3	3	4	3	3	3	4	4	2	3	3
4	6	5	1	4	1	0	3	0	0	4	1	1	1	0	2	0	0	1	0	5	0	2	2	2	1	4	3	3	3	2	4	4	3	2	1	2	3	4	4	1	3	4	1	4	4	3	2
4	3	3	3	3	3	1	3	3	3	3	3	3	4	3	3	2	2	3	3		3	4	1	1	2	2	3	3	2	3	2	3	2	3	3	2	3	2	3	3	3	3	3	2	3	2	1
5	5	5	0	3	5	0	5	1	3	3	1	3	4	3	5	1	0	0	1	1	4	3	3	3	3	3	3	3	3	3	4	3	3	4	3	3	3	3	3	2	3	3	2	2	2	2	2
2	1	0	3	0	1	4	2	2	0	2	2	1	2	3	2	3	2	2	1	3	1	4	2	3	2	3	3	3	3	3	3	3	3	3	3	2	3	3	3	3	3	3	3	3	2	3	2
2	2	3	0	0	6	0	5	0	1	1	3	4	3	0	6	1	1	1	1	0	0	4	2	2	2	2	2	2	2	3	3	3	2	3	3	3	3	3	3	3	3	3	2	3	1	2	1
1	3	1	0	0	4	0	3	0	0	0	1	1	0	0	0	0	1	1	0	0	1	4	3	1	1	1	2	2	2	4	4	3	1	2	3	3	4	4	4	4	4	4	4	4	1	1	1
1	1	1	1	1	2	2	1	6	1	1	1	2	1	1	2	2	2	2	0	1	1	4	3	3	3	3	3	3	2	4	4	4	3	3	3	2	3	2	4	4	4	4	3	4	2	2	1
1	1	4	0	0	4	1	4	0	5	1	1	2	2	1	1	1	1	1	0	1	1	3	2	2	2	3	3	4	3	3	3	3	3	3	4	3	3	3	3	2	3	4	3	3	2	3	2
5	5	5	0	4	5	0	5	0	6	6	0	5	5	4	4	1	0	0	3	1	4	3	3	3	3	3	3	3	2	3	3	3	3	4	3	2	2	2	3	2	3	2	3	3	3	3	4
5	6	5	1	5	5	1	5	0	5	5	2	5	5	5	5	1	1	1	4	2	4	4	3	3	2	3	3	4	4	4	3	3	4	3	4	4	4	4	4	2	2	3	3	2	3	3	1
1	1	1	1	0	1	1	1	0	0	0	1	0	1	0	1	1	0	1	0	0	1	3	3	2	1	3	2	3	2	3	2	3	2	2	4	4	3	3	3	3	4	4	4	3	2	2	3
3	3	3	0	3	3	0	3	0	3	3	0	3	3	3	3	0	0	0	3	0	3	4	3	4	4	4	4	4	4	4	4	4	4	4	4	4	4	4	4	4	4	4	4	4	4	4	1
3	3	2	4	0	0	3	3	3	0	0	3	0	3	0	2	0	0	0	3	3	3	3	3	4	3	3	3	4	3	4	4	2	3	2	3	3	3	3	3	3	3	3	3	3	3	2	2
1	1	0	1	0	1	1	0	0	0	0	1	0	0	0	0	1	1	0	0	1	0	1	4	4	4	3	3	4		4	3	4	3	3	4	4	4	3	4	3	3	4	3	3	2	2	1
1	1	2	4	0	1	0	2	0	0	0	2	1	0	0	1	1	0	0	0	1	1	3	2	1	1	2	4	3	2	4	3	3	3	3	4	3	3	3	3	1	4	3	2	2	2	3	2
3	5	4	0	1	3	1	3	3	1	1	1	2	3	2	2	1	1	1	1	1	2	3	3	2	2	3	2	2	2	3	2	3	2	3	3	3	3	3	3	3	3	3	3	2	2	2	2
5	5	5	0	4	6	1	6	0	5	4	2	6	6	6	6	0	0	0	6	0	4	3	2	1	1	2	3	2	2	4	3	3	2	4	3	3	3	3	3	1	4	4	3	1	3	4	3
5	5	5	0	1	5	1	5	1	1	3	3	5	4	1	3	2	2	2	0	1	3	4	3	3	3	2	3	3	2	4	2	2	3	3	3	3	3	3	3	3	3	3	2	3	2	2	1
3	3	3	0	1	1	0	4	0	2	3	1	3	1	0	2	0	0	0	2	2	0	4	2	2	2	4	3	4	3	3	3	3	2	3	4	4	4	4	4	4	4	4	4	4	2	2	1
2	4	5	0	2	3	0	3	1	1	0	1	3	5	1	3	1	1	0	1	0	1	4	3	4	4	4	3	4	3	4	3	3	4	4	4	4	4	4	4	3	2	3	3	3	1	2	1
1	1	0	0	0	1	0	1	0	0	0	0	1	1	0	0	0	0	0	0	0	0	3	2	3	3	3	3	3	3	3	3	4	4	4	4	3	3	3	3	4	4	4	4	4	2	2	3
1	5	3	0	4	2	0	4	1	5	2	1	2	5	4	3	0	0	0	1	1	3	4	3	3	3	3	3	2	4	4	2	3	3	3	4	3	3	2	3	3	3	3	3	3	3	3	2
2	3	5	0	0	1	0	1	0	1	0	0	6	6	0	4	0	0	0	0	0	1	3	2	3	3	3	3	3	3	2	3	3	3	3	2	3	3	3	3	3	3	3	3		3	3	3
1	3	2	0	0	4	1	4	1	1	3	1	1	3	3	4	1	1	1	0	0	1	4	1	3	3	4	3	3	3	4	4	4	3	4	4	3	3	3	3	2	4	4	3	2	2	2	1
5	5	5	0	4	4	1	5	1	5	5	2	6	5	5	5	2	2	2	5	3	1	4	2	2	3	4	2	4	4	1	2	2	3	3	1	4	4	3	4	3	3	3	2	3	3	3	2
4	3	5	2	5	5	1	4	0	2	2	3	2	4	2	4	2	2	2	2	3	2	3	2	2	2	2	3	2	1	3	3	3	2	2	4	1	2	2	3	4	3	4	4	4	2	2	2
5	5	2	0	4	5	1	5	0	4	5	1	5	5	5	4	1	0	1	3	1	2	4	2	3	3	3	4	4	3	3	4	3	2	3	3	3	3	3	4	4	4	4	4	4	3	2	3
5	6	5	1	4	6	1	6	0	6	6	2	6	6	5	5	2	2	1	5	1	4	4	3	1	1	1	1	1	2	3	2	1	1	2	3	2	3	2	3	3	2	3	2	2	3	3	2
2	3	2	4	1	3	4	2	3	0	1	6	4	1	2	1	4	4	4	1	4	1	3	2	2	2	2	2	2	3	2	2	2	2	2	3	2	2	2	2	2	2	3	2	2	2	1	1
5	6	5	1	5	5	1	5	0	5	4	1	4	3	2	5	4	2	2	5	2	1	2	4	1	2	3	1	1	3	3	2	1	3	2	2	2	2	2	2	4	4	4	2	3	3	3	3
3	2	3	1	1	1	1	3	4	0	1	6	1	1	1	1	3	1	1	0	1	1	3	2	2	2	2	2	2	2	3	2	3	2	2	3	2	2	2	3	2	2	2	2	2	3	3	2
1	0	1	1	0	1	0	1	0	0	0	1	1	1	0	0	0	1	4	1	1	1	4	2	2	2	3	3	3	3	4	2	3	2	4	4	3	2	4	4	4	3	4	4	4	2	2	2
2	2	3	2	1	1	1	2	1	0	1	1	2	2	2	1	2	1	1	0	2	1	3	3	2	2	4	2	3	3	3	3	3	3	3	3	3	3	2	4	4	4	4	4	4	2	3	2
3	5	5	0	2	3	0	5	1	3	0	5	1	4	2	1	1	3	3	0	1	1	3	2	3	2	3	3	2	2	3	4	3	3	3	3	3	3	3	3	4	4	4	3	1	3	3	2
3	5	3	1	3	5	1	3	0	6	6	3	5	6	4	3	0	0	3	3	2	4	3	4	2	2	3	3	4	3	4	3	3	3	3	3	3	3	4	4	4	4	4	4	4	2	2	2
2	3	3	1	0	2	1	2	0	0	1	2	3	2	0	1	1	1	1	1	4	1	3	1	2	1	2	2	2	2	3	2	2	2	2	3	2	2	2	2	2	3	3	3	3	3	3	2
3	3	3	0	0	4	1	2	0	0	0	1	2	2	2	1	0	0	1	1	1	2	3	3	3	2	3	3	2	3	3	3	3	3	3	3	3	3	3	2	4	3	3	3	3	2	2	2
2	4	2	1	4	4	1	4	1	1	0	5	3	0	1	1	5	4	3	1	0	4	3	3	2	3	3	3	2	2	4	1	2	3	3	4	2	3	3	3	1	1	1	1	2	3	2	4
2	1	2	0	0	0	0	2	0	1	1	0	1	0	1	1	0	0	0	0	0	2	4	2	3	3	3	3	3	2	4	3	4	3	3	3	4	4	4	4	3	4	3	4	3	2	4	2
5	6	6	1	3	4	3	5	1	4	4	3	3	4	3	4	2	1	1	4	2	4	2	3	2	2	2	2	2	2	3	1	2	2	3	2	3	3	3	4	2	2	2	2	2	2	3	2
2	3	2	0	1	2	0	3	0	1	1	1	1	2	1	1	0	1	1	2	1	1	4	2	2	2	3	3	3		3	3	3	3	3	3	3	3	3	2	3	4	4	3	4	2	2	1
5	5	5	0	4	4	1	5	0	3	4	2	5	5	3	5	2	1	1	5	1	5	4	3	3	2	3	2	3	3	2	2	3	3	3	3	3	3	3	3	4	2	3	3	3	3	3	2
3	3	2	0	2	2	0	4	0	0	0	1	2	2	0	1	1	0	1	1	1	1	4	3	2	2	3	3	3	3	3	2	3	3	3	3	2	3	2	3	3	4	4	2	1	2	1	2
5	5	5	0	4	5	1	6	1	4	5	2	5	5	5	4	0	1	1	5	2	5	2	2	1	1	1	2	1	2	1	2	2	1	2	4	2	2	2	3	1	2	2	2	2	4	3	3
2	3	3	5	0	1	4	3	3	0	1	1	0	3	1	3	0	2	2	0	1	1	4	2	3	3	3	3	3	3	3	3	3	3	3	4	3	3	3	3	3	4	4	3	3	2	3	2
1	1	0	1	0	3	1	1	0	0	0	1	1	0	0	1	1	1	1	0	1	1	3	2	2	2	3	3	2	2	3	3	3	2	3	3	3	2	3	2	4	4	4	4	3	2	4	4
3	4	2	0	1	4	1	4	0	0	1	2	5	3	0	1	0	0	1	1	0	1	4	3	3	3	3	4	3	3	4	2	3	3	3	3	3	3	3	3	3	3	4	2	3	2	2	2
5	5	4	2	0	5	3	5	0	2	1	3	5	6	0	1	5	1	1	3	2	3	2	3	2	2	2	2	2	2	3	2	2	2	2	3	2	2	2	2	2	2	2	2	2	3	3	3
4	4	4	1	0	2	2	3	1	0	0	2	3	3	1	1	1	1	1	2	1	1	4	4	2	2	3	3	3	3	4	2	3	3	3	3	3	3	3	3	3	3	3	3	3	2	2	1
1	2	2	5	0	1	0	2	4	0	0	1	1	0	0	0	1	1	1	0	1	1	3	3	2	2	3	3	2	2	4	3	4	4	3	4	3	3	3	4	4	4	4	4	4	1	3	2
4	5	4	1	4	4	1	5	0	5	4	2	5	5	4	5	2	0	1	5	1	5	4	3	1	1	2	2	3	3	2	3	2	2	3	2	2	3	2	3	4	4	3	3	2	3	2	2
6	6	6	1	0	6	1	6	0	1	3	5	4	6	0	5	3	1	2	6	2	2	4	3	1	1	1	2	2	2	2	2	2	2	2	3	3	3	3	2	2	2	2	2	3	4	3	3
2	2	2	1	0	0	1	2	0	0	0	6	0	1	0	0	1	0	2	0	5	0	4	3	2	2	3	3	3	2	4	2	3	3	3	4	3	4	3	3	4	4	4	3	2	2	2	1
3	5	4	1	0	3	1	5	0	0	4	3	3	4	0	4	2	1	1	2	3	1	4	3	2	2	1	3	2	3	1	3	4	4	4	4	4	3	3	4	2	2	2	2	1	2	3	3
1	2	3	1	0	6	1	5	0	1	1	4	2	1	0	1	1	0	1	1	5	1	3	2	3	3	3	3	3	3	3	3	2	2	3	3	3	3	3	3	3	4	3	3	3	2	3	2
4	5	5	0	0	6	1	4	0	0	0	1	4	4	1	4	0	0	1	0	1	1	3	2	1	1	2	3	2	2	1	3	3	3	1	2	2	2	2	3	3	3	3	2	2	2	2	4
3	5	5	0	3	3	1	6	2	2	1	4	3	5	3	3	1	3	3	0	1	1	3	4	1	1	2	2	2	2	3	3	2	3	2	3	2	3	2	3	3	4	4	2	4	2	3	2
5	5	6	2	5	6	1	6	1	5	6	2	6	5	5	5	2	2	2	5	2	4	3	3	3	2	3	3	3	2	3	2	2	3	2	3	2	2	2	2	2	1	1	1	1	2	3	3
4	4	4	0	0	4	1	5	0	1	0	1	2	0	2	3	3	0	2	1	1	2	3	2	2	2	3	3	4	2	2	2	3	3	2	3	3	4	3	3	3	3	4	4	4	3	3	2
0	1	3	0	0	1	0	2	0	0	0	1	1	1	0	0	0	0	0	0	0	0	3	3	3	3	3	4	3	3	4	2	4	3	3	4	3	3	4	2	4	3	3	2	3	2	3	2
5	4	2	0	0	1	0	6	0	6	0	1	5	0	0	0	0	0	0	0	0	0	4	2	2	2	4	4	4	2	4	4	2	3	3	4	3	3	3	3	4	4	4	2	4	2	2	2
4	4	5	1	0	4	1	5	0	0	0	5	2	3	1	1	3	1	3	4	1	2	3	2	2	1	2	2	2	2	3	3	2	2	2	3	2	2	2	3	2	3	3	2	2	3	3	2
3	3	3	2	0	4	1	3	3	0	0	3	1	1	0	0	1	2	2	0	1	0	4	3	2	2	3	3	3	4	4	3	3	3	3	4	3	3	3	3	4	4	4	4	4	2	2	2
2	2	3	6	0	1	1	2	0	0	0	1	1	2	0	0	1	0	0	0	1	1	4	2	3	4	3	3	4	3	4	4	2	3	4	4	4	3	4	3	3	4	4	4	4	2	2	1
5	5	5	1	0	3	0	6	0	5	6	3	6	6	3	5	2	1	1	6	3	2	4	2	3	2	3	3	3	3	3	2	2	2	3	2	3	3	3	3	4	4	4	4	4	3	3	3
4	4	3	1	0	1	0	1	0	0	0	0	4	3	0	0	0	1	1	0	1	1	4	1	2	3	4	3	3	3	4	2	3	3	3	4	3	3	3	3	3	3	4	3	2	2	2	2
4	3	3	0	0	4	1	5	2	5	6	2	5	5	5	5	3	3	2	5	2	4	3	2	3	3	2	2	2	2	3	3	3	3	3	2	3	3	3	3	3	3	3	3	3	3	2	2
4	3	3	0	0	4	1	5	2	5	6	2	5	5	5	5	3	3	2	5	2	4	3	2	3	3	2	2	2	2	3	3	3	3	3	2	3	3	3	3	3	3	3	3	3	3	2	2
4	5	5	1	4	5	3	4	1	4	5	1	4	5	4	4	1	1	1	3	1	5	3	2	2	2	2	2	3	2	2	2	2	2	3	3	3	3	3	3	2	3	3	3	3	3	3	2
5	5	5	0	3	6	1	5	0	3	3	2	5	5	3	5	1	1	2	4	2	3	3	3	3	2	2	2	3	2	1	3	2	3	3	3	2	4	3	4	3	2	2	3	2	2	3	2
5	6	6	2	5	6	4	6	0	1	1	6	6	4	5	5	5	3	2	5	5	3	4	4	2	2	3	3	3	2	2	3	2	3	4	2	4	4	4	4	4	3	4	3	3	1	2	1
5	5	6	1	4	5	1	5	0	4	5	2	5	5	4	4	2	1	1	3	2	3	2	2	2	1	3	3	2	3	4	3	3	3	2	2	2	3	2	3	4	4	4	3	4	2	2	1
5	5	5	1	0	2	1	5	1	0	1	2	4	5	1	1	1	1	1	0	2	0	3	3	2	2	3	3	3	2	4	3	2	3	2	4	2	2	3	3	3	4	4	3	3	2	3	2
3	6	2	0	0	2	0	5	0	3	3		5	5	0	0	0	0	0	2	0	0	4	3	3	4	4	4	4	3	4	2	3	3	4	4	4	3	3	3	3	4	4	4	4	2	2	1
5	5	5	1	0	2	1	4	1	0	1	1	5	4	0	0	1	1	1	2	2	2	3	3	3	3	4	3	3	2	3	3	2	3	2	4	3	3	2	2	3	4	3	2	2	3	3	3
2	1	1	1	0	1	1	2	1	0	1	2	1	1	0	2	3	1	3	1	1	1	4	3	2	2	2	3	3	3	3	3	2	2	2	3	2	2	2	2	4	4	4	4	4	3	3	3
1	2	1	0	4	4	1	3	0	2	2	1	3	3	4	3	0	1	0	0	2	4	4	3	4	4	4	3	4	2	4	3	3	3	3	3	4	4	4	4	4	4	4	2	4	1	4	2
3	3	2	0	0	5	0	4	0	0	1	1	4	4	0	1	0	0	0	0	0	1	3	2	3	3	3	3	3	3	3	3	3	3	3	3	3	3	3	3	3	3	3	3	3	1	1	1
1	2	2	4	0	1	1	4	2	0	0	1	1	4	0	0	0	0	1	1	1	1	4	2	3	2	3	3	3	2	3	2	3	2	2	3	3	3	3	3	2	4	3		3	2	2	2
2	3	2	3	1	2	1	2	1	1	1	1	1	1	0	1	1	1	1	1	1	1	3	2	2	2	3	3	3	3	4	3	2	3	3	3	3	3	4	3	3	4	4	3	3	2	2	1
4	4	4	2	4	4	0	4	0	4	4	0	4	4	4	4	0	0	0	4	0	4	2	3	3	2	2	2	3	2	4	2	3	2	2	4	3	2	2	3	4	4	4	3	3	3	3	2
4	5	5	0	4	5	0	5	1	4	5	0	5	5	5	5	0	0	0	4	1	5	3	2	3	2	3	2	3	2	2	3	3	3	4	1	4	4	4	3	3	3	3	3	3	3	3	2
3	1	2	0	0	1	0	1	0	0	0	1	1	1	0	1	1	1	1	0	1	0	4	3	4	4	4	4	4	4	3	2	3	4	3	3	3	3	3	3	4	4	4	3	4	2	3	2
4	4	3	1	0	2	1	2	0	0	0	5	0	1	1	1	0	0	1	1	1	0	4	2	2	2	4	3	3	3	4	4	3	4	3	4	4	4	4	3	4	3	3	3	2	2	1	1
1	1	1	1	1	1	2	2	1	1	1	0	1	1	0	1	0	0	0	1	0	1	4	1	3	3	3	3	3	3	4	4	4	3	4	4	3	3	3	3	3	3	3	3	3	2	2	2
1	1	1	0	0	1	0	1	0	0	0	0	0	0	0	0	0	0	0	0	0	0	4	2	4	4	4	4	4	4	4	4	4	4	4	4	4	4	4	4	2	3	4	3	2	2	2	1
0	1	0	1	0	1	1	5	1	0	0	5	1	1	6	1	1	0	1	0	5	1	3	2	2	2	2	2	2	2	3	2	2	2	2	3	2	2	2	2	4	3	4	3	3	1	1	1
1	2	2	0	0	1	0	1	0	0	0	3	1	1	0	1	2	1	1	1	1	0	4	3	2	2	2	3	3	2	3	3	3	2	2	3	2	3	2	3	4	3	4	3	3	2	3	2
6	6	0	0	0	0	0	6	0	0	0	0	6	0	0	0	0	0	0	6	0	0	4	2	4	4	4	3	4	4	4	2	4	3	4	3	4	4	4	4	1	4	4	1	1	1	1	1
1	3	3	0	1	2	0	2	3	1	2	5	1	3	1	1	2	1	2	1	2	1	4	2	2	1	2	2	3	2	4	3	3	1	3	3	4	4	3	4	4	3	4	2	1	2	2	1
2	4	4	1	1	5	0	3	0	0	0	5	1	1	0	1	1	2	2	0	2	1	3	2	2	1	3	2	1	2	3	4	2	2	2	4	2	2	2	1	3	3	4	3	3	2	1	2
1	1	1	0	0	0	4	2	0	0	0	0	1	1	0	0	0	0	0	1	0	1	4	2	2	2	3	3	4	4	4	2	3	2	4	4	4	4	4	4	2	4	4	3	4	1	3	1
3	4	4	0	1	1	1	4	1	0	0	1	1	1	0	0	1	1	1	0	1	1	4	2	2	2	3	2	3	2	2	3	3	3	3	4	4	4	4	3	4	4	4		4	2	3	2
4	4	3	0	3	3	0	5	0	4	4	1	3	4	5	3	0	0	0	1	0	5	3	3	3	2	4	2	2	2	2	3	3	2	2	3	2	2	2	3	2	2	3	2	2	3	4	3
5	5	5	2	5	6	2	6	3	6	6	5	2	3	2	0	2	0	4	1	5	1	4	3	2	2	2	3	2	2	3	3	2	3	3	3	2	2	2	3	4	4	4	3	3	3	4	3
5	6	4	0	0	4	1	5	2	0	0	4	3	5	1	3	1	3	3	3	1	1	4	2	1	2	4	3	4	3	3	3	3	3	3	3	4	4	4	2	4	4	4	4	4	4	4	3
4	5	0	0	0	1	2	1	1	0	0	0	0	0	0	1	0	0	0	0	0	0	4	2	4	4	4	4	3	4	4	4	4	4	4	4	4	4	4	4	4	4	4	4	3	1	2	1
2	4	1	0	1	1	0	4	0	1	1	1	5	1	0	6	0	0	0	0	1	0	4	2	2	2	2	4	3	3	4	3	4	3	3	4	4	3	4	4	4	4	4	4	4	2	2	2
3	4	2	0	1	5	1	5	1	1	2	3	3	4	3	4	2	2	2	1	0	4	4	2	3	3	3	3	3	2	2	3	3	3	3	3	3	3	3	3	3	3	3	2	3	2	2	2
4	4	4	2	4	4	2	4	2	4	4	2	4	4	4	4	2	2	2	4	2	4	3	2	3	3	3	3	3	3	3	3	3	3	3	2	3	3	3	3	3	3	3	3	3	3	3	2
3	4	5	1	1	3	1	5	1	0	0	2	5	5	0	1	2	1	1	1	1	0	4	3	3	3	3	3	3	3	4	4	3	4	4	3	3	3	4	3	3	3	4	3	3	2	3	2
2	3	3	1	0	4	0	4	0	0	0	4	1	1	0	1	2	2	2	0	2	0	4	3	3	2	4	4	3	3	4	2	2	2	3	4	3	3	3	3	4	4	4	3	3	2	2	1
3	5	5	0	0	0	0	5	0	0	0	3	4	5	1	0	0	0	0	3	1	1	3	3	3	4	4	4	3	3	4	4	4	4	4	3	3	3	3	3	4	4	4	4	4	2	3	2
3	3	2	4	0	2	0	2	0	0	0	1	2	2	0	0	0	0	1	1	2	2	4	2	3	3	4	3	3	3	3	3	3	3	3	3	3	3	3	4	4	4	3	4	4	2	2	1

## Sheet: Questionnaire part4
Number of staff members	The number of patients per day	The number of working hours per day	The number of shifts	The amount of paperwork	Days off	Administrative role in the department	Support for new projects and innovation in the department	Income	Training for psychiatrist	Training for team colleagues	Support from the head of the department	Workplace equipments	The departmental budget	Workplace welfare	Good relationship among team member	Good relationship among psychiatrists	Relationship with the head of the department	Administrative role in the hospital	The amount of general practice work	Participation in changing of the organization
8	4	5	5	1	6	7	7	5	7	7	10	9	7	9	10	9	9	3	3	8
8	6	6	5	2	6	6	6	9	6	9	9	9	9	9	6	6	6	6	6	6
6	5	5	5	4	5	6	6	6	6	6	6	6	6	6	6	6	6	4	5	6
10	5	4	4	1	10	10	8	5	5	5	4	5	9	9	9	9	3	3	4	7
7	5	4	2	4	9	9	6	8	5	5	9	8	5	5	6	5	9	5	5	5
10	8	5	5	5	10	10	10	10	8	8	9	9	10	10	10	10	10	10	5	10
7	3	4	5	4	6	5	5	8	7	7	8	7	9	8	6	6	7	6	5	6
6	5	4	7	6	7	7	7	9	5	7	9	9	9	9	9	9	9	9	5	9
10	5	5	5	5		2	2	5	5	5	5	3	3	1	10	7	7	1	1	6
9	3	3	4	3	5	7	8	9	9	9	10	10	8	9	9	5	7	8	5	9
10	1	5	5	5		5	7	10	10	10	10	10	10	10	5	5	5		5	5
7	4	5	5	1	5	5	8	7	5	5	9	9	8	9	5	5	7	5	5	7
7	3	3	5	5	5	5	10	7	5	5	10	7	7	5	5	5	10	5	2	8
10	3	3	3	3	5	5	5	7	5	5	7	7	7	9	5	5	5	5	5	7
7	5	3	3	5	8	7	8	7	5	5	7	7	9	6	8	6	7	7	2	7
10	5	5	5	1	8	5	1	7	1	1	3	1	1	3	5	7	5	5	4	3
10	5	5	5	4	5	5	5	7	7	7	9	7	7	9	5	5	5	8	5	7
5	3	5	2	1	5	5	5	5	5	7	9	9	9	9	10	10	10	5	3	5
10	1	1	1	1	10	5	6	10	8	8	8	8	8	10	10	10	10	8	8	6
9	4	3	5	4	5	5	5	5	5	7	6	5	6	6	8	5	5	5	5	5
9	7	9	7	9	9	9	9	9	9	9	9	5	9	9	9	9	9	1	1	1
6	4	4	5	4	8	8	8	9	8	8	8	8	8	8	5	5	5	5	4	5
10	10	8	10	8	6	8	7	8	9	9	8	9	8	8	9	7	7	9	9	7
9	2	4	4	3	9	8	9	9	9	8	9	9	8	8	9	7	7	9	3	9
5	7	5	5	2	5	7	7	7	7	7	8	5	5	8	6	6	6	7	5	7
9	5	4	2	5	8	5	3	6	4	4	7	7	6	9	7	5	5	5	5	5
5	6	4	4	4	8	5	5	8	5	5	5	5	5	5	5	5	5	5	5	5
7	5	4	5	1	7	7	7	7	7	10	8	10	10	9	8	8	8	8	5	8
6	4	5	3	3	6	5	5	5	6	6	6	6	5	5	5	5	6	5	4	5
7	5	4	4	1	5	2	1	8	8	6	8	5	5	5	9	10	5	5	1	5
10	5	5	5	2	8	8	10	8	9	4	10	10	10	10	5	5	9	2	5	8
10	5	5	5	1	5	8	10	10	8	10	10	6	5	10	10	10	10	5	1	10
8	3	3	2	1	9	5	8	9	8	9	9	9	10	10	5	5	5	7	2	5
7	4	3	3	2	8	8	8	10	4	7	10	10	10	10	10	8	9	7	7	10
10	1	1	5	2	5	10	10	10	9	8	10	10	10	10	9	5	9	10	1	9
6	5	5	5	3	5	5	7	5	8	8	9	9	9	9	5	5	5	5	5	7
10	3	5	5	1	6	6	6	10	6	6	8	8	8	8	5	5	5	5	1	5
8	4	5	5	2	2	1	1	1	1	1	1	1	1	1	2	2	2	2	2	2
10	3	4	4	2	8	6	7	10	5	7	7	7	9	9	7	6	7	8	3	7
5	5	5	5	4	5	5	5	5	5	5	5	5	5	5	5	5	5	5	5	5
7	3	5	7	2	9	5	6	9	6	7	7	7	7	8	8	7	7	3	1	5
4	2	3	2	2	3	2	3	2	3	3	3	3	2	2	4	4	4	2	2	2
10	10	10	10	10	10	9	10	7	8	9	8	8	8	9	9	7	9		9	9
10	5	3	5	1	5	5	5	5	5	7	5	8	7	7	5	5	5	9	5	8
9	1	9	9	9	9	9	9	9	9	9	9	9	9	9	9	9	9	9	9	9
8	8	5	5	2	5	4	5	6	5	5	5	5	5	5	5	6	5	2	5	8
6	5	5	5	4	5	5	5	5	6	6	7	7	7	8	5	5	5		1	6
9	2	5	5	4	7	5	9	8	8	8	9	9	9	9	10	9	9	8	3	8
10	1	3	1	1	1	3	10	10	5	5	10	10	10	10	10	10	6	5	5	10
5	5	5	5	2	5	5	5	10	5	5	7	7	5	10	10	5	5	5	5	5
5	5	5	5	2	5	3	8	10	7	5	7	7	9	9	5	10	8	5	3	7
7	1	3	3	5	7	9	10	8	8	8	10	9	10	10	9	9	10	5	5	8
8	2	3	1	2	10	5	5	7	7	8	5	5	5	8	7	5	5	5	2	5
9	4	4	2	3	8	6	6	8	7	7	7	7	7	7	7	7	6	6	3	9
10	4	5	5	1	5	10	5	8	7	7	10	10	10	10	5	5	8	10	1	8
5	5	4	5	5	6	5	5	6	5	5	5	7	5	5	5	5	5	6	5	6
10	5	5	5	2	5	5	5	9	8	8	8	8	9	9	10	8	8	5	3	5
8	4	4	5	2	8	6	9	9	9	9	9	9	8	8	5	6	6	8	3	7
10	5	4	3	3	10	7	7	7	6	6	7	8	8	8	8	8	8	8	5	8
5	4	4	1	1	5	8	7	9	5	5	8	5	5	7	5	10	7	1	1	5
5	5	5	5	5	5	5	5	5	5	5	5	5	5	5	5	5	5	5	5	5
10	1	4	4	1	10	9	10	7	8	8	8	8	10	10	10	8	10	8	8	10
5	4	4	5	5	5	5	7	7	9	9	9	9	9	9	5	5	7	5	3	6
5	3	5	5	1	7	5	10	6	6	7	9	9	9	9	6	6	10	5	5	9
9	3	4	5	4	7	8	10	7	7	10	10	7	7	10	9	7	10	8	5	10
10	3	5	5	5	8	5	5	8	5	5	5	5	5	8	8	5	5	5	5	5
2	7	3	5	5	8	6	9	8	9	6	8	8	8	8	5	5	5	5	5	7
7	5	3	5	9	6	7	10	8	5	7	8	8	9	9	10	9	9	10	8	10
8	2	4	4	3	7	5	7	7	5	7	5	10	10	10	5	5	5	5	5	6
6	5	5	5	5	5	5	5	5	6	6	6	6	6	6	8	8	8	5	1	8
7	3	3	2	1	8	9	8	7	6	6	7	6	7	9	8	8	8	7	4	5
9	5	7	5	7	8	8	8	8	8	8	8	8	8	8	7	7	7	6	5	7
10	1	2	2	1	7	7	9	10	10	10	10	10	10	10	8	7	4	4	1	10
10	4	5	5	3	7	3	3	6	6	7	3	3	3	2	8	5	5	1	8	1
7	4	5	5	1	8	8	8	9	9	9	9	9	9	9	8	8	8	8	8	8
10	5	5	5	1	5	8	10	7	7	10	10	10	10	10	7	7	10	10	5	10
10	1	1	1	1	10	5	6	10	10	10	10	10	10	10	8	9	3	1	3	1
10	4	5	5	1	5	5	8	8	10	10	10	10	10	9	5	5	8	5	1	10
10	2	5	5	2	7	6	10	7	10	10	10	9	10	10	9	6	8	9	9	8
7	5	5	5	5	5	5	5	8	5	5	5	5	5	5	5	5	5	5	5	5
7	5	5	6	4	6	5	7	6	7	7	6	6	7	7	6	6	6	5	3	6
10	3	3	5	1	10	5	7	10	10	7	10	8	8	9	10	10	10	1	1	7
7	5	5	5	5	5	6	6	7	7	7	7	7	7	7	7	7	7	5	4	5
8	3	5	5	3	5	5	5	5	8	10	10	7	7	7	8	8	8	5	5	7
9	5	5	5	2	5	6	6	7	7	7	7	7	7	7	9	8	7	7	3	8
6	5	5	5	5	5	5	5	10	10	5	10	10	5	5	10	10	10
9	3	3	5	1	9	9	9	9	9	9	10	7	7	9	8	5	9	9	10	9
10	4	3	3	3	4	8	8	9	9	10	10	9	9	7	9	9	8	6	4	9
10	4	7	5	1	5	7	10	8	6	7	7	7	8	8	8	10	7	2	3	10
5	3	5	5	5	7	7	10	6	10	8	10	8	6	8	7	10	9	8	6	10
6	3	3	3	1	10	8	6	8	8	8	8	7	8	8	5	5	5	4	1	7
10	5	5	5	1	5	10	7	8	10	8	8	7	10	8	10	5	8	5	5	8
10	3	2	2	1	7	5	6	7	8	9	8	8	9	6	6	5	5	1	5	6
10	1	5	5	1	5	5	10	5	10	5	8	7	7	10	8		7	5	1	4
6	5	5	5	4	5	6	6	5	6	5	6	6	6	6	5	6	6	3	2	6
8	3	4	4	3	7	7	7	7	7	8	7	7	8	8	5	5	5	5	5	5
6	5	5	5	5	3	7	7	8	8	7	8	9	8	9	7	8	8	4	2	8
10	5	5	5	2	6	8	10	8	8	5	10	8	8	10	7	5	5	10	10	10
6	5	4	4	3	5	5	5	8	5	5	5	6	6	6	5	5	5	5	4	5
10	6	4	5	2	5	6	10	8	9	10	9	9	10	10	10	10	10	9	4	10
10	5	5	5	1	10	5	6	10	10	10	10	10	10	10	10	10	9	5	5	7
7	3	5	5	3	5	5	8	6	6	6	6	10	10	8	5	5	5	6	5	5
9	5	4	4	3	9	6	6	9	9	9	9	9	9	10	9	9	8	7	7	8
8	3	5	5	1	8	1	1	2	2	5	1	2	2	1	8	5	2	8	8	1
10	3	1	1	1	10	10	9	10	5	10	10	10	10	10	10	10	10	6	1	7
6	5	5	5	3	6	6	7	6	6	6	6	5	6	5	5	5	5	6	5	6
6	3	2	5	3	7	7	8	8	7	8	9	6	7	7	7	8	6	6	3	5
8	5	5	4	1	5	5	5	5	5	5	5	5	5	5	5	5	5	2	5	5
9	1	5	1	5	8	5	5	7	7	7	7	7	7	7	7	7	7	5	1	8
5	5	5	5	5	5	5	7	7	7	7	10	8	10	10	7	5	5	5	5	5
10	3	5	3	1	5	2	8	8	8	5	8	8	8	8	10	10	7	2	5	10
10	5	5	5	5	5	5	5	10	8	8	5	5	5	5	5	5	5	5	5	5
5	3	4	5	5	5	5	7	7	7	6	5	6	6	7	5	5	5	5	5	7
7	5	5	5	3	5	5	6	7	6	6	6	6	7	6	6	6	6	6	8	6
		4		3	9	7	7	7	7	7	7	7	5	7	6	7	7	5		6
10	4	4	4	1	7	7	7	6	5	7	7	7	7	10	7	7	9	5	3	7
7	3	3	3	3	6	5	5	9	9	9	6	6	8	9	5	5	5	5	2	5
6	3	4	5	3	8	8	10	9	8	8	9	7	8	9	10	9	9	6	3	10
8	5	5	5	1	6	6	7	5	8	8	10	8	5	6	5	5	9	8	6	6
9	1	1	1	1	8	1	4	10	10	10	10	10	10	10	5	5	5	10	3	5
10	4	3	5	4	1	2	2	5	5	10	10	10	10	10	10	7	10	9	9	9
9	5	5	5	1	5	5	10	5	5	10	10	5	5	5	10	5	5	10	10	10
7	5	5	5	4	8	5	6	8	5	5	5	5	7	5	5	5	7	5	2	5
8	1	5	5	5	10	7	1	10	10	10	10	10	10	10	7	2	10	1	4	3
9	10	10	8	10	10	9	9	10	7	7	7	8	9	10	10	10	9	7	9	9
8	5	5	5	5	5	5	8	7	7	7	7	5	7	7	9	5	5	5	3	5
6	4	4	5	4	6	6	6	6	6	7	6	6	7	7	7	7	7	5	3	5
7	5	3	1	3	9	1	7	9	9	9	9	9	9	9	9	9	7	5	1	7
10	5	4	3	1	8		8	10	8	10	10	10	10	10	10	10	10	5	1	7
7	4	5	5	5	5	5	5	6	5	6	7	7	7	10	7	7	7	5	5	6
6	4	5	5	2	5	6	5	6	6	6	6	6	6	6	5	5	6	5	5	5
10	5	5	5	3	7	8	10	9	8	9	10	10	10	10	10	9	9	10	8	9
10	1	5	5	3	6	6	10	10	7	7	10	10	10	10	8	10	10	1	5	6
6	4	4	4	3	6	4	6	6	6	5	5	5	5	5	5	5	5	5	5	5
10	5	5	5	1	5	10	10	10	10	10	10	5	5	5	10	10	10	5	5	10
7	7	7	5	5		5	5	8	8	10	10	10	8	9	5	5	5	5	5	8
8	3	5	5	4	5	5	8	7	6	8	7	8	8	8	7	7	7	7	7	7
5	5	5	5	4	7	7	7	8	7	7	7	7	7	7	7	8	7	7	7	7
9	4	3	5	3	6	7	7	8	7	7	9	9	10	10	7	6	9	8	7	8
9	3	2	3	1	10	5	3	10	5	3	7	9	7	8	5	7	6	5	1	5
7	4	5	5	2	7	7	5	5	5	5	7	5	5	6	7	7	7	3	3	7
6	5	5	4	3	6	5	5	6	7	7	9	5	5	7	5	5	5	5	3	6
7	2	3	3	1	9	8	7	7	7	7	7	9	8	8	8	8	8	3	1	8
9	3	5	5	3	9	7	8	10	9	9	8	8	8	8	6	7	10	7	5	5
6	3	3	5	3	5	5	6	7	7	6	7	6	8	9	5	5	7	7	3	6
5	5	5	5	5	5	5	5	6	6	6	7	7	7	7	5	6	6	5	5	5
6	4	4	4	3	5	6	7	7	7	7	7	7	7	5	5	5	5	6	4	5
10	4	5	4	1	5	5	10	7	10	10	10	10	10	10	5	5	10	5	5	10
8	3	4	5	2	7	7	8	7	8	8	8	8	10	8	5	5	5	4	1	7
10	3	3	3	3	8	9	9	8	7	9	10	10	10	10	10	8	10	1	1	5
5	5	2	2	1	7	8	7	7	3	3	7	8	10	10	9	5	7	5	5	3
9	3	3	3	1	3	5	3	5	5	5	8	7	7	9	8	9	8	2	3	8
10	1	1	1	8	10	10	10	10	7	7	8	7	7	8	10	10	10	5	1	7
8	3	5	5	1	5	9	8	5	5	9	8	8	8	8	5	5	5	5	5	5
7	5	5	4	2	7	6	7	8	7	7	6	6	7	7	6	6	6	5	4	7
8	5	5	5	3	8	5	6	8	8	8	7	7	7	6	5	5	5	6	5	5
10	3	3	3	1	10	10	8	10	8	9	10	10	10	10	10	10	8	8	8	7
10	3	3	3	3	7	7	10	8	8	9	10	10	9	9	10	10	9	8	9	9
10	1	1	1	1	10	5	5	10	5	5	10	10	10	10	6	7	5	5	1	5
5	7	5	5	5	5	7	7	8	7	7	7	7	7	7	5	5	5	7	5	8
5	5	5	5	1	5	5	5	10	10	10	10	10	10	10	10	10	10	5	5	7
5	9	7	5	4	5	5	5	7	5	7	5	5	5	7	5	5	5	4	1	5
8	2	3	5	4	8	4	7	10	8	9	9	10	8	9	9	9	9	5	7	7
7	4	5	5	4	5	5	5	7	5	5	5	5	5	6	5	5	5	5	5	5
8	1	1	1	1	10	10	10	8	8	10	8	10	10	10	8	8	8	10	1	6
8	5	6	5	3	9	9	10	8	10	10	10	10	10	10	10	10	10	8	5	9
5	5	5	5	5	5	3	3	2	2	2	2	2	6	2	6	6	3	2	7	5
2	8	8	1	2	2	2	5	9	1	1	8	8	9	9	9	9	8	2	3	2
5	5	5	5	1	5	5	5	6	6	6	6	6	5	7	5	7	5	5	3	6
5	5	4	5	5	8	8	8	8	5	5	5	8	8	8	7	5	5	5	2	5
10	3	2	2	5	7	5	5	5	9	5	5	10	10	8	5	5	5	5	5	5
10	5	5	5	2	10	5	5	8	5	5	7	7	8	8	6	6	6	5	5	7
10	1	1	5	5	5	5	5	10	5	5	5	5	10	10	5	5	5	5	5	10
7	5	5	5	4	5	5	7	6	6	9	9	9	9	8	7	7	7	5	4	9
8	3	3	4	2	8	5	5	8	8	8	6	5	5	7	5	8	7	5	5	5
5	5	5	5	2	6	5	5	6	5	5	6	5	6	6	5	5	5	5	3	5
7	4	4	2	1	5	5	5	8	5	5	5	5	5	8	5	5	5	5	1	5
10	3	3	2	2	8	8	8	8	6	6	10	8	8	8	10	9	9	2	1	10
10	1	1	1	1	10	5	5	10	5	5	5	5	10	10	10	10	10	5	1	5
9	1	1	1	2	6	5	5	7	5	9	5	9	9	9	5	5	5	5	5	5
1	4	5	1	5	5	10	10	5	1	1	10	10	10	10	2	1	1	1	1	10
5	3	5	5	3	5	7	7	5	5	6	5	6	5	5	5	5	5	4	6	6
8	5	5	5	4	5	7	8	6	6	10	6	6	6	7	10	10	10	6	5	8
8	5	5	5	4	7	8	10	9	10	10	10	10	10	10	7	5	5	10	10	8
9	4	2	4	1	7	1	2	10	5	5	8	6	7	7	6	6	8	5	5	6
6	3	4	5	5	5	5	5	6	7	7	6	6	6	6	5	7	5	5	5	6
7	4	5	3	4	5	5	5	7	6	7	6	6	7	7	8	8	7	7	7	8
9	1	1	5	1	5	5	5	9	9	9	9	9	9	9	9	9	9	5	5	8
9	5	4	3	1	10	1	9	10	9	9	9	9	8	10	8	8	4	2	2	6
3	3	3	3	4	4	4	4	2	2	3	3	3	3	4	4	4	4	3	3	2
3	3	3	3	4	4	4	4	2	2	3	3	3	3	4	4	4	4	3	3	2
9	2	4	5	2	7	6	6	7	7	7	9	8	9	8	7	6	7	7	4	7
10	5	8	10	10	4	3	4	4	4	2	3	4	4	4	4	4	3	4	1	4
9	1	1	1	1	5	2	2	9	5	7	7	8	8	8	8	8	8	7	7	7
5	4	3	3	1	8	5	5	7	6	7	7	6	6	7	6	5	5	4	5	5
10	1	4	3	1	5	8	8	8	5	5	7	6	7	9	5	5	5	5	5	5
9	5	4	5	3	7	6	7	6	6	7	7	7	7	7	7	7	6	6	5	6
9	2	5	5	1	10	10	10	10	8	9	9	9	9	9	7	8	9	9	1	8
10	4	4	5	2	5	7	10	7	7	7	7	10	10	8	7	6	6	5	5	6
7	3	5	5	1	8	9	10	6	8	10	10	10	10	10	10	10	10	10	5	9
10	5	5	5	1	5	5	10	10	5	7	5	7	10	10	5	5	5	1	1	10
5	5	5	4	3	5	5	5	5	6	6	6	7	8	7	6	7	6	6	6	6
7	7	5	5	4	5	5	5	5	8	8	6	5	5	6	5	5	6	5	5	7
5	10	5	5	7	10	7	7	9	8	8	9	8	8	8	6	5	8	6	6	7
9	8	9	6	7	8	9	8	9	9	8	8	8	9	8	9	8	9	9	8	9
7	5	5	5	5	5	5	10	7	8	10	10	10	10	10	10	5	5	5	5	5
5	10	8	7	6	4	4	5	8	7	7	8	7	8	9	10	10	9	5	4	4
6	5	5	5	5	5	5	7	6	6	10	10	10	10	10	10	5	8	5	2	10
5	5	5	5	5	5	5	5	6	5	5	5	5	5	6	6	5	5	5	5	5
8	3	3	3	2	8	8	8	9	9	9	9	9	9	9	8	8	8	2	2	8
8	5	5	5	3	10	7	8	10	10	10	10	10	10	10	10	9	9	3	3	8
5	5	5	5	1	5	10	10	5	5	5	10	5	5	10	10	10	10	1	5	5
5	4	4	1	5	3	2	4	4	3	3	4	5	5	4	4	4	2	3	3	3
7	9	8	5	8	5	5	7	6	7	7	7	6	6	6	9	8	7	8	8	7
10	4	4	2	1	9	2	2	2	3	3	3	3	3	3	10	10	10	4	4	4
8	2	2	2	1	9	5	5	8	8	10	10	5	9	9	10	10	9	1	1	4
7	4	3	5	3	10	5	7	6	7	7	7	8	8	8	6	5	5	5	5	7
10	3	4	3	5		5	5	6	6	6	10	10	7	7	10	10	10	10	5	10
8	3	4	3	1	5	5	7	6	5	5	8	5	5	5	8	8	8	3	4	8
10	3	3	3	2	8	10	10	10	10	10	10	10	10	10	10	10	10	10	1	10
6	5	5	4	4	6	5	5	6	5	5	6	6	5	6	6	5	6		5	6
10	3	5	5	4	5	6	6	7	6	6	7	8	9	7	7	8	7	8	2	7
2	10	10	6	5	7	8	6	6	5	5	5	5	6	5	10	10	10	9	9	5
7	5	3	5	3	7	9	9	8	6	8	7	6	7	7	6	7	5	5	5	7
8	5	5	5	5	7	5	7	6	8	8	10	8	8	8	7	7	7	2	2	8
10	4	8	7	8	4	7	6	4	7	6	7	6	5	4	8	9	8	8	5	10
8	5	4	5	2	6	7	7	6	7	8	7	6	4	4	7	8	6	8	5	7
